# Supplementary material for: 1-{(E)-[(2-Fluoro-5-nitro­phen­yl)imino]­meth­yl}naphthalen-2-ol
Source: Acta Crystallogr Sect E Struct Rep Online. 2013 May 11;69(Pt 6):o850–1. doi: 10.1107/S1600536813012099 (PMC3684934; doi:10.1107/S1600536813012099)
Supplement: Supplementary file 1 [file e-69-0o850-sup1.cif]

##############################################################################
#                                                                            #
# This CIF contains the data in a paper accepted for publication in          #
# Acta Crystallographica Section E. It conforms to the requirements of       #
# Notes for Authors for Acta Crystallographica Section E, and has been       #
# peer reviewed under the auspices of the IUCr Commission on Journals.       #
#                                                                            #
# Full details of the Crystallographic Information File format               #
# are given in the paper "The Crystallographic Information File (CIF):       #
# a New Standard Archive File for Crystallography" by S. R. Hall, F. H.      #
# Allen and I. D. Brown [Acta Cryst. (1991), A47, 655-685].                  #
#                                                                            #
# The current version of the core CIF dictionary is obtainable from          #
# ftp://ftp.iucr.org/pub/cif_core.dic.                                       #
#                                                                            #
# Software is freely available for graphical display of the structure(s)     #
# in this CIF. For information consult the CIF software page                 #
# http://www.iucr.org/resources/cif/software.                                #
#                                                                            #
# This file may be used for bona fide research purposes within the           #
# scientific community so long as proper attribution is given to the journal # 
# article from which it was obtained.                                        #
#                                                                            #
##############################################################################
data_global
_audit_creation_method     'PLATON <TABLE ACC> option'
_journal_date_recd_electronic     2013-04-30
_journal_date_accepted     2013-05-03
_journal_name_full     'Acta Crystallographica, Section E'
_journal_year     2013
_journal_volume     69
_journal_issue      6
_journal_page_first     o850
_journal_page_last     o851
_journal_paper_category     QO
_journal_paper_doi     10.1107/S1600536813012099
_journal_coeditor_code     SJ5319
_publ_contact_author_name
;
Shaaban Kamel Mohamed
;
_publ_contact_author_address
;
Chemistry Department,
Faculty of Science,
Minia University,
61519 El-Minia,
Egypt
;
_publ_contact_author_email     'shaabankamel@yahoo.com'
_publ_contact_author_fax     ?
_publ_contact_author_phone     ?
_publ_section_title
;
1-{(<i>E</i>)-[(2-Fluoro-5-nitrophenyl)imino]methyl}naphthalen-2-ol
;
loop_
    _publ_author_name
    _publ_author_address
    'Alan R. Kennedy'
;
Department of Pure & Applied Chemistry,
University of Strathclyde,
295 Cathedral Street,
Glasgow G1 1XL,
Scotland
;
    'Mehmet Akkurt'
;
Department of Physics,
Faculty of Sciences,
Erciyes University,
38039 Kayseri,
Turkey
;
    'Antar A. Abdelhamid'
;
Chemistry and Environmental Division,
Manchester Metropolitan University,
Manchester,
M1 5GD,
England
Chemistry Department,
Faculty of Sccience,
Mini University,
61519 El-Minia,
Egypt
;
    'Shaaban K. Mohamed'
;
Chemistry and Environmental Division,
Manchester Metropolitan University,
Manchester,
M1 5GD,
England
Chemistry Department,
Faculty of Sccience,
Mini University,
61519 El-Minia,
Egypt
;
    'Gary J. Miller'
;
Analytical Sciences,
Manchester Metropolitan University,
Manchester, M1 5GD,
England
;
data_I
_chemical_name_systematic
;
1-{(<i>E</i>)-[(2-Fluoro-5-nitrophenyl)imino]methyl}naphthalen-2-ol
;
_chemical_name_common     ?
_chemical_formula_moiety     'C17 H11 F N2 O3'
_chemical_formula_sum     'C17 H11 F N2 O3'
_chemical_formula_structural     ?
_chemical_formula_iupac     'C17 H11 F N2 O3'
_chemical_formula_weight     310.28
_chemical_melting_point     ?
_symmetry_cell_setting     monoclinic
_symmetry_space_group_name_H-M     'P 21/c'
_symmetry_space_group_name_Hall     '-P 2ybc'
loop_
    _symmetry_equiv_pos_site_id
    _symmetry_equiv_pos_as_xyz
    1 x,y,z
    2 -x,1/2+y,1/2-z
    3 -x,-y,-z
    4 x,1/2-y,1/2+z
_cell_length_a     14.2226(6)
_cell_length_b     13.0856(5)
_cell_length_c     7.3801(3)
_cell_angle_alpha     90
_cell_angle_beta     94.151(4)
_cell_angle_gamma     90
_cell_volume     1369.92(10)
_cell_formula_units_Z     4
_cell_measurement_reflns_used     5692
_cell_measurement_theta_min     3.1688
_cell_measurement_theta_max     30.6822
_cell_measurement_temperature     123(2)
_exptl_crystal_description     'cut rod'
_exptl_crystal_colour     yellow
_exptl_crystal_size_max     0.5
_exptl_crystal_size_mid     0.2
_exptl_crystal_size_min     0.05
_exptl_crystal_size_rad     ?
_exptl_crystal_density_diffrn     1.504
_exptl_crystal_density_meas     ?
_exptl_crystal_density_method     'Not Measured'
_exptl_crystal_F_000     640
_exptl_absorpt_coefficient_mu     0.114
_exptl_absorpt_correction_type     multi-scan
_exptl_absorpt_process_details     '(CrysAlis Pro; Oxford Diffraction, 2010)'
_exptl_absorpt_correction_T_min     0.973
_exptl_absorpt_correction_T_max     0.994
_exptl_special_details
;
;
_diffrn_ambient_temperature     123(2)
_diffrn_radiation_type     MoK\a
_diffrn_radiation_wavelength     0.71073
_diffrn_radiation_source     'Enhance (Mo) X-ray Source'
_diffrn_radiation_monochromator     graphite
_diffrn_measurement_device_type     'Oxford Diffraction Xcalibur Eos'
_diffrn_measurement_method     '\w scans'
_diffrn_detector_area_resol_mean     16.0727
_diffrn_reflns_number     15943
_diffrn_reflns_av_R_equivalents     0.0357
_diffrn_reflns_av_sigmaI/netI     0.0326
_diffrn_reflns_theta_min     3.18
_diffrn_reflns_theta_max     30.75
_diffrn_reflns_theta_full     25.00
_diffrn_measured_fraction_theta_max     0.943
_diffrn_measured_fraction_theta_full     0.998
_diffrn_reflns_limit_h_min     -19
_diffrn_reflns_limit_h_max     20
_diffrn_reflns_limit_k_min     -18
_diffrn_reflns_limit_k_max     18
_diffrn_reflns_limit_l_min     -10
_diffrn_reflns_limit_l_max     10
_diffrn_reflns_reduction_process
;
;
_diffrn_standards_number     0
_diffrn_standards_interval_count     ?
_diffrn_standards_interval_time     ?
_diffrn_standards_decay_%     ?
_refine_special_details
;
Refinement on <i>F</i>^2^ for ALL reflections except those flagged by the user
for potential systematic errors. Weighted <i>R</i>-factors <i>wR</i> and all
goodnesses of fit <i>S</i> are based on <i>F</i>^2^, conventional
<i>R</i>-factors <i>R</i> are based on <i>F</i>, with <i>F</i> set to zero for
negative <i>F</i>^2^. The observed criterion of <i>F</i>^2^ > \s(<i>F</i>^2^)
is used only for calculating -<i>R</i>-factor-obs <i>etc</i>. and is not
relevant to the choice of reflections for refinement. <i>R</i>-factors based
on <i>F</i>^2^ are statistically about twice as large as those based on
<i>F</i>, and <i>R</i>-factors based on ALL data will be even larger.
;
_reflns_number_total     4043
_reflns_number_gt     3166
_reflns_threshold_expression     I>2\s(I)
_refine_ls_structure_factor_coef     Fsqd
_refine_ls_matrix_type     full
_refine_ls_R_factor_all     0.0697
_refine_ls_R_factor_gt     0.0523
_refine_ls_wR_factor_gt     0.1249
_refine_ls_wR_factor_ref     0.1349
_refine_ls_goodness_of_fit_ref     1.067
_refine_ls_restrained_S_all     1.067
_refine_ls_number_reflns     4043
_refine_ls_number_parameters     215
_refine_ls_number_restraints     2
_refine_ls_number_constraints     ?
_refine_ls_hydrogen_treatment     mixed
_refine_ls_weighting_scheme     calc
_refine_ls_weighting_details
         'calc w=1/[\s^2^(Fo^2^)+(0.0528P)^2^+0.7073P] where P=(Fo^2^+2Fc^2^)/3'
_atom_sites_solution_hydrogens     geom
_atom_sites_solution_primary     direct
_atom_sites_solution_secondary     difmap
_refine_ls_shift/su_max     0.000
_refine_ls_shift/su_mean     0.000
_refine_diff_density_max     0.325
_refine_diff_density_min     -0.274
_refine_ls_extinction_method     'none'
_refine_ls_abs_structure_details     ?
_refine_ls_abs_structure_Flack     .
loop_
    _atom_type_symbol
    _atom_type_description
    _atom_type_scat_dispersion_real
    _atom_type_scat_dispersion_imag
    _atom_type_scat_source
    C C 0.0033 0.0016 ' International Tables Vol C Tables 4.2.6.8 and 6.1.1.4'
    H H 0.0000 0.0000 ' International Tables Vol C Tables 4.2.6.8 and 6.1.1.4'
    F F 0.0171 0.0103 ' International Tables Vol C Tables 4.2.6.8 and 6.1.1.4'
    N N 0.0061 0.0033 ' International Tables Vol C Tables 4.2.6.8 and 6.1.1.4'
    O O 0.0106 0.0060 ' International Tables Vol C Tables 4.2.6.8 and 6.1.1.4'
_computing_data_collection     'CrysAlisPro (Oxford Diffraction, 2010)'
_computing_cell_refinement     'CrysAlisPro (Oxford Diffraction, 2010)'
_computing_data_reduction     'CrysAlisPro (Oxford Diffraction, 2010)'
_computing_structure_solution     'SHELXS-97 (Sheldrick, 2008)'
_computing_structure_refinement     'SHELXL-97 (Sheldrick, 2008)'
_computing_molecular_graphics     'ORTEP-3 for Windows (Farrugia, 2012)'
_computing_publication_material
                                'WinGX (Farrugia, 2012) and PLATON (Spek, 2009)'
loop_
    _atom_site_type_symbol
    _atom_site_label
    _atom_site_fract_x
    _atom_site_fract_y
    _atom_site_fract_z
    _atom_site_U_iso_or_equiv
    _atom_site_thermal_displace_type
    _atom_site_calc_flag
    _atom_site_refinement_flags
    _atom_site_occupancy
    _atom_site_disorder_assembly
    _atom_site_disorder_group
    F F1 0.46913(7) 0.33478(7) 0.24068(14) 0.0300(3) Uani d . 1.000 . .
    O O1 0.35134(8) 0.12068(8) 0.35743(15) 0.0236(3) Uani d D 1.000 B 1
    O O2 0.21721(11) 0.66754(10) 0.5527(3) 0.0535(6) Uani d . 1.000 . .
    O O3 0.33368(11) 0.75984(10) 0.4783(2) 0.0488(5) Uani d . 1.000 . .
    N N1 0.31672(9) 0.30387(9) 0.41994(17) 0.0185(3) Uani d D 1.000 B 2
    N N2 0.29390(11) 0.67768(10) 0.4896(2) 0.0313(4) Uani d . 1.000 B .
    C C1 0.21630(10) 0.17180(10) 0.51171(19) 0.0171(3) Uani d . 1.000 B .
    C C2 0.27574(10) 0.09654(11) 0.44206(19) 0.0191(4) Uani d . 1.000 . .
    C C3 0.25569(11) -0.00890(11) 0.4642(2) 0.0228(4) Uani d . 1.000 B .
    C C4 0.18177(11) -0.03893(11) 0.5579(2) 0.0240(4) Uani d . 1.000 . .
    C C5 0.11990(11) 0.03344(11) 0.6319(2) 0.0215(4) Uani d . 1.000 B .
    C C6 0.04339(12) 0.00082(13) 0.7289(2) 0.0280(5) Uani d . 1.000 . .
    C C7 -0.01858(11) 0.06974(13) 0.7933(2) 0.0279(5) Uani d . 1.000 B .
    C C8 -0.00642(11) 0.17414(13) 0.7622(2) 0.0258(4) Uani d . 1.000 . .
    C C9 0.06885(10) 0.20868(12) 0.6710(2) 0.0221(4) Uani d . 1.000 B .
    C C10 0.13476(10) 0.13968(11) 0.60456(19) 0.0176(3) Uani d . 1.000 . .
    C C11 0.24075(10) 0.27705(11) 0.49616(18) 0.0177(3) Uani d . 1.000 . .
    C C12 0.34637(10) 0.40451(10) 0.39717(19) 0.0181(3) Uani d . 1.000 . .
    C C13 0.42636(10) 0.41877(11) 0.3009(2) 0.0212(4) Uani d . 1.000 B .
    C C14 0.46365(11) 0.51311(13) 0.2649(2) 0.0251(4) Uani d . 1.000 . .
    C C15 0.42032(11) 0.59926(12) 0.3290(2) 0.0247(4) Uani d . 1.000 B .
    C C16 0.34099(11) 0.58627(11) 0.4245(2) 0.0226(4) Uani d . 1.000 . .
    C C17 0.30302(10) 0.49186(11) 0.4606(2) 0.0200(4) Uani d . 1.000 B .
    H H1 0.357(3) 0.1877(8) 0.365(5) 0.0350 Uiso d DP 0.59(3) . 1
    H H3 0.29440 -0.05880 0.41300 0.0270 Uiso c R 1.000 . .
    H H4 0.17090 -0.10980 0.57460 0.0290 Uiso c R 1.000 B .
    H H6 0.03470 -0.07010 0.74980 0.0340 Uiso c R 1.000 B .
    H H7 -0.06960 0.04670 0.85880 0.0330 Uiso c R 1.000 . .
    H H8 -0.05030 0.22180 0.80420 0.0310 Uiso c R 1.000 B .
    H H9 0.07650 0.28000 0.65260 0.0260 Uiso c R 1.000 . .
    H H11 0.20120 0.32800 0.54190 0.0210 Uiso c R 1.000 A 2
    H H14 0.51790 0.51890 0.19770 0.0300 Uiso c R 1.000 B .
    H H15 0.44440 0.66560 0.30790 0.0300 Uiso c R 1.000 . .
    H H17 0.24850 0.48650 0.52710 0.0240 Uiso c R 1.000 . .
    H H2 0.350(3) 0.253(3) 0.380(6) 0.0280 Uiso d DP 0.41(3) . 2
loop_
    _atom_site_aniso_label
    _atom_site_aniso_U_11
    _atom_site_aniso_U_22
    _atom_site_aniso_U_33
    _atom_site_aniso_U_12
    _atom_site_aniso_U_13
    _atom_site_aniso_U_23
    F1 0.0281(5) 0.0236(5) 0.0402(6) 0.0041(4) 0.0155(4) -0.0009(4)
    O1 0.0250(5) 0.0173(5) 0.0298(6) 0.0025(4) 0.0100(4) -0.0002(4)
    O2 0.0504(9) 0.0238(7) 0.0908(12) 0.0049(6) 0.0365(9) -0.0039(7)
    O3 0.0531(9) 0.0143(6) 0.0801(11) -0.0041(6) 0.0128(8) -0.0018(6)
    N1 0.0198(6) 0.0141(6) 0.0220(6) 0.0010(4) 0.0038(5) 0.0016(4)
    N2 0.0368(8) 0.0152(6) 0.0423(8) 0.0018(6) 0.0056(7) 0.0009(6)
    C1 0.0186(6) 0.0139(6) 0.0187(6) 0.0012(5) 0.0011(5) -0.0005(5)
    C2 0.0217(7) 0.0161(6) 0.0193(6) 0.0021(5) 0.0007(5) 0.0000(5)
    C3 0.0282(8) 0.0148(7) 0.0253(7) 0.0024(5) 0.0012(6) -0.0027(5)
    C4 0.0292(8) 0.0141(6) 0.0282(8) -0.0028(6) -0.0015(6) 0.0004(6)
    C5 0.0227(7) 0.0177(7) 0.0236(7) -0.0033(5) -0.0012(6) 0.0026(5)
    C6 0.0282(8) 0.0256(8) 0.0303(8) -0.0075(6) 0.0023(6) 0.0062(6)
    C7 0.0231(7) 0.0336(9) 0.0274(8) -0.0065(6) 0.0051(6) 0.0055(7)
    C8 0.0209(7) 0.0309(8) 0.0259(7) -0.0003(6) 0.0048(6) -0.0006(6)
    C9 0.0220(7) 0.0199(7) 0.0246(7) -0.0004(6) 0.0040(6) 0.0003(6)
    C10 0.0186(6) 0.0166(6) 0.0175(6) -0.0021(5) 0.0005(5) 0.0009(5)
    C11 0.0179(6) 0.0165(6) 0.0186(6) 0.0012(5) 0.0016(5) -0.0009(5)
    C12 0.0179(6) 0.0150(6) 0.0213(6) -0.0006(5) 0.0002(5) 0.0023(5)
    C13 0.0204(7) 0.0200(7) 0.0234(7) 0.0015(5) 0.0040(6) -0.0001(5)
    C14 0.0196(7) 0.0282(8) 0.0280(8) -0.0043(6) 0.0047(6) 0.0049(6)
    C15 0.0240(7) 0.0194(7) 0.0305(8) -0.0062(6) 0.0002(6) 0.0061(6)
    C16 0.0249(7) 0.0149(7) 0.0279(7) 0.0005(5) 0.0006(6) 0.0007(5)
    C17 0.0205(7) 0.0159(6) 0.0239(7) -0.0008(5) 0.0036(5) 0.0020(5)
_geom_special_details
;
Bond distances, angles <i>etc</i>. have been calculated using the rounded
fractional coordinates. All su's are estimated from the variances of the
(full) variance-covariance matrix. The cell e.s.d.'s are taken into account in
the estimation of distances, angles and torsion angles
;
loop_
    _geom_bond_atom_site_label_1
    _geom_bond_atom_site_label_2
    _geom_bond_site_symmetry_1
    _geom_bond_site_symmetry_2
    _geom_bond_distance
    _geom_bond_publ_flag
    F1 C13 . . 1.3471(17) no
    O1 C2 . . 1.3203(18) no
    O2 N2 . . 1.224(2) no
    O3 N2 . . 1.2206(19) no
    O1 H1 . . 0.882(12) no
    N1 C12 . . 1.3967(18) no
    N1 C11 . . 1.3019(19) no
    N2 C16 . . 1.469(2) no
    N1 H2 . . 0.88(4) no
    C1 C11 . . 1.427(2) no
    C1 C2 . . 1.418(2) no
    C1 C10 . . 1.451(2) no
    C2 C3 . . 1.421(2) no
    C3 C4 . . 1.358(2) no
    C4 C5 . . 1.428(2) no
    C5 C10 . . 1.423(2) no
    C5 C6 . . 1.411(2) no
    C6 C7 . . 1.370(2) no
    C7 C8 . . 1.398(2) no
    C8 C9 . . 1.381(2) no
    C9 C10 . . 1.415(2) no
    C12 C17 . . 1.396(2) no
    C12 C13 . . 1.397(2) no
    C13 C14 . . 1.377(2) no
    C14 C15 . . 1.384(2) no
    C15 C16 . . 1.383(2) no
    C16 C17 . . 1.382(2) no
    C3 H3 . . 0.9500 no
    C4 H4 . . 0.9500 no
    C6 H6 . . 0.9500 no
    C7 H7 . . 0.9500 no
    C8 H8 . . 0.9500 no
    C9 H9 . . 0.9500 no
    C11 H11 . . 0.9500 no
    C14 H14 . . 0.9500 no
    C15 H15 . . 0.9500 no
    C17 H17 . . 0.9500 no
loop_
    _geom_angle_atom_site_label_1
    _geom_angle_atom_site_label_2
    _geom_angle_atom_site_label_3
    _geom_angle_site_symmetry_1
    _geom_angle_site_symmetry_2
    _geom_angle_site_symmetry_3
    _geom_angle
    _geom_angle_publ_flag
    C2 O1 H1 . . . 106(3) no
    C11 N1 C12 . . . 124.99(13) no
    O2 N2 C16 . . . 118.44(13) no
    O3 N2 C16 . . . 118.06(15) no
    O2 N2 O3 . . . 123.49(15) no
    C11 N1 H2 . . . 115(3) no
    C12 N1 H2 . . . 120(3) no
    C10 C1 C11 . . . 121.68(12) no
    C2 C1 C11 . . . 119.07(13) no
    C2 C1 C10 . . . 119.19(12) no
    C1 C2 C3 . . . 120.18(13) no
    O1 C2 C3 . . . 117.64(13) no
    O1 C2 C1 . . . 122.17(13) no
    C2 C3 C4 . . . 120.59(14) no
    C3 C4 C5 . . . 121.62(13) no
    C4 C5 C6 . . . 120.84(14) no
    C4 C5 C10 . . . 119.46(13) no
    C6 C5 C10 . . . 119.70(14) no
    C5 C6 C7 . . . 121.06(15) no
    C6 C7 C8 . . . 119.74(15) no
    C7 C8 C9 . . . 120.61(15) no
    C8 C9 C10 . . . 121.10(14) no
    C1 C10 C5 . . . 118.81(13) no
    C5 C10 C9 . . . 117.75(13) no
    C1 C10 C9 . . . 123.44(13) no
    N1 C11 C1 . . . 120.63(13) no
    N1 C12 C17 . . . 125.97(13) no
    N1 C12 C13 . . . 116.83(12) no
    C13 C12 C17 . . . 117.20(13) no
    F1 C13 C12 . . . 117.56(12) no
    F1 C13 C14 . . . 118.58(13) no
    C12 C13 C14 . . . 123.86(13) no
    C13 C14 C15 . . . 118.48(14) no
    C14 C15 C16 . . . 118.27(14) no
    N2 C16 C15 . . . 118.34(13) no
    N2 C16 C17 . . . 118.12(14) no
    C15 C16 C17 . . . 123.54(14) no
    C12 C17 C16 . . . 118.64(13) no
    C2 C3 H3 . . . 120.00 no
    C4 C3 H3 . . . 120.00 no
    C3 C4 H4 . . . 119.00 no
    C5 C4 H4 . . . 119.00 no
    C5 C6 H6 . . . 119.00 no
    C7 C6 H6 . . . 119.00 no
    C6 C7 H7 . . . 120.00 no
    C8 C7 H7 . . . 120.00 no
    C7 C8 H8 . . . 120.00 no
    C9 C8 H8 . . . 120.00 no
    C8 C9 H9 . . . 119.00 no
    C10 C9 H9 . . . 119.00 no
    N1 C11 H11 . . . 120.00 no
    C1 C11 H11 . . . 120.00 no
    C13 C14 H14 . . . 121.00 no
    C15 C14 H14 . . . 121.00 no
    C14 C15 H15 . . . 121.00 no
    C16 C15 H15 . . . 121.00 no
    C12 C17 H17 . . . 121.00 no
    C16 C17 H17 . . . 121.00 no
loop_
    _geom_torsion_atom_site_label_1
    _geom_torsion_atom_site_label_2
    _geom_torsion_atom_site_label_3
    _geom_torsion_atom_site_label_4
    _geom_torsion_site_symmetry_1
    _geom_torsion_site_symmetry_2
    _geom_torsion_site_symmetry_3
    _geom_torsion_site_symmetry_4
    _geom_torsion
    _geom_torsion_publ_flag
    C11 N1 C12 C17 . . . . 3.8(2) no
    C12 N1 C11 C1 . . . . 179.56(13) no
    C11 N1 C12 C13 . . . . -175.67(14) no
    O3 N2 C16 C15 . . . . -9.7(2) no
    O3 N2 C16 C17 . . . . 170.89(15) no
    O2 N2 C16 C15 . . . . 170.52(17) no
    O2 N2 C16 C17 . . . . -8.9(2) no
    C10 C1 C2 C3 . . . . -0.4(2) no
    C2 C1 C11 N1 . . . . -0.3(2) no
    C10 C1 C2 O1 . . . . -179.51(13) no
    C11 C1 C10 C9 . . . . 6.1(2) no
    C2 C1 C10 C5 . . . . 3.5(2) no
    C11 C1 C2 O1 . . . . -2.4(2) no
    C11 C1 C2 C3 . . . . 176.71(13) no
    C11 C1 C10 C5 . . . . -173.49(13) no
    C10 C1 C11 N1 . . . . 176.69(13) no
    C2 C1 C10 C9 . . . . -176.87(14) no
    C1 C2 C3 C4 . . . . -2.5(2) no
    O1 C2 C3 C4 . . . . 176.68(14) no
    C2 C3 C4 C5 . . . . 2.2(2) no
    C3 C4 C5 C10 . . . . 1.1(2) no
    C3 C4 C5 C6 . . . . 179.98(15) no
    C4 C5 C10 C1 . . . . -3.9(2) no
    C10 C5 C6 C7 . . . . 1.8(2) no
    C6 C5 C10 C1 . . . . 177.21(13) no
    C4 C5 C6 C7 . . . . -177.11(14) no
    C4 C5 C10 C9 . . . . 176.47(14) no
    C6 C5 C10 C9 . . . . -2.4(2) no
    C5 C6 C7 C8 . . . . 0.3(2) no
    C6 C7 C8 C9 . . . . -1.6(2) no
    C7 C8 C9 C10 . . . . 0.9(2) no
    C8 C9 C10 C1 . . . . -178.49(14) no
    C8 C9 C10 C5 . . . . 1.1(2) no
    N1 C12 C13 C14 . . . . 179.10(14) no
    C17 C12 C13 F1 . . . . 179.39(13) no
    C17 C12 C13 C14 . . . . -0.5(2) no
    N1 C12 C13 F1 . . . . -1.1(2) no
    N1 C12 C17 C16 . . . . -179.28(14) no
    C13 C12 C17 C16 . . . . 0.2(2) no
    F1 C13 C14 C15 . . . . -179.15(13) no
    C12 C13 C14 C15 . . . . 0.7(2) no
    C13 C14 C15 C16 . . . . -0.7(2) no
    C14 C15 C16 N2 . . . . -178.86(14) no
    C14 C15 C16 C17 . . . . 0.5(2) no
    N2 C16 C17 C12 . . . . 179.10(13) no
    C15 C16 C17 C12 . . . . -0.3(2) no
loop_
    _geom_hbond_atom_site_label_D
    _geom_hbond_atom_site_label_H
    _geom_hbond_atom_site_label_A
    _geom_hbond_site_symmetry_A
    _geom_hbond_distance_DH
    _geom_hbond_distance_HA
    _geom_hbond_distance_DA
    _geom_hbond_angle_DHA
    _geom_hbond_publ_flag
    O1 H1 N1 . 0.882(12) 1.68(2) 2.4969(16) 152(4) yes
    C3 H3 O3 1_545 0.95 2.48 3.222(2) 135 yes
    C14 H14 O1 2_655 0.95 2.35 3.1724(19) 145 yes
_iucr_refine_instructions_details
;
TITL skm_490   P21/c        R = 0.05
CELL  0.71073  14.2226  13.0856   7.3801   90.000   94.151   90.000
ZERR     4.00   0.0006   0.0005   0.0003    0.000    0.004    0.000
LATT   1
SYMM  - X, 1/2 + Y, 1/2 - Z
SFAC  C    H    F    N    O
UNIT  68   44   4    8    12
MERG   2
OMIT    -5   0   4
DFIX     0.880   0.010 O1 H1
DFIX     0.880   0.010 N1 H2
FMAP   2
PLAN   5
ACTA   50.00
BOND   $H
CONF
L.S.  13
TEMP  -150.00
WGHT    0.052800    0.707300
FVAR       2.45880   0.58526
C1    1    0.216300    0.171800    0.511713    11.00000    0.01864    0.01390 =
         0.01868   -0.00048    0.00112    0.00120
C2    1    0.275744    0.096545    0.442060    11.00000    0.02169    0.01610 =
         0.01926    0.00000    0.00066    0.00207
C3    1    0.255692   -0.008904    0.464212    11.00000    0.02818    0.01477 =
         0.02531   -0.00265    0.00117    0.00241
AFIX  43
H3    2    0.294363   -0.058846    0.413006    11.00000   -1.20000
AFIX   0
C4    1    0.181765   -0.038931    0.557895    11.00000    0.02917    0.01411 =
         0.02821    0.00037   -0.00152   -0.00280
AFIX  43
H4    2    0.170932   -0.109831    0.574631    11.00000   -1.20000
AFIX   0
C5    1    0.119900    0.033435    0.631884    11.00000    0.02266    0.01774 =
         0.02359    0.00257   -0.00115   -0.00333
C6    1    0.043389    0.000823    0.728858    11.00000    0.02819    0.02558 =
         0.03026    0.00617    0.00234   -0.00754
AFIX  43
H6    2    0.034708   -0.070071    0.749794    11.00000   -1.20000
AFIX   0
C7    1   -0.018575    0.069735    0.793305    11.00000    0.02305    0.03358 =
         0.02735    0.00546    0.00509   -0.00647
AFIX  43
H7    2   -0.069601    0.046675    0.858846    11.00000   -1.20000
AFIX   0
C8    1   -0.006417    0.174137    0.762230    11.00000    0.02093    0.03093 =
         0.02593   -0.00062    0.00482   -0.00034
AFIX  43
H8    2   -0.050328    0.221758    0.804242    11.00000   -1.20000
AFIX   0
C9    1    0.068847    0.208683    0.671013    11.00000    0.02200    0.01990 =
         0.02458    0.00026    0.00396   -0.00042
AFIX  43
H9    2    0.076477    0.279967    0.652596    11.00000   -1.20000
AFIX   0
C10   1    0.134763    0.139682    0.604556    11.00000    0.01863    0.01660 =
         0.01753    0.00087    0.00050   -0.00214
C11   1    0.240748    0.277055    0.496161    11.00000    0.01795    0.01654 =
         0.01858   -0.00086    0.00161    0.00118
AFIX  43
H11   2    0.201210    0.328037    0.541863    11.00000   -1.20000
AFIX   0
C12   1    0.346368    0.404510    0.397167    11.00000    0.01791    0.01496 =
         0.02126    0.00227    0.00022   -0.00064
C13   1    0.426363    0.418769    0.300890    11.00000    0.02039    0.01997 =
         0.02341   -0.00007    0.00396    0.00147
C14   1    0.463647    0.513110    0.264948    11.00000    0.01960    0.02820 =
         0.02801    0.00491    0.00471   -0.00425
AFIX  43
H14   2    0.517881    0.518945    0.197705    11.00000   -1.20000
AFIX   0
C15   1    0.420319    0.599265    0.329007    11.00000    0.02397    0.01937 =
         0.03048    0.00608    0.00023   -0.00619
AFIX  43
H15   2    0.444435    0.665577    0.307941    11.00000   -1.20000
AFIX   0
C16   1    0.340987    0.586274    0.424501    11.00000    0.02493    0.01490 =
         0.02792    0.00072    0.00058    0.00045
C17   1    0.303016    0.491859    0.460555    11.00000    0.02051    0.01594 =
         0.02386    0.00204    0.00356   -0.00084
AFIX  43
H17   2    0.248507    0.486528    0.527140    11.00000   -1.20000
AFIX   0
F1    3    0.469125    0.334783    0.240679    11.00000    0.02807    0.02358 =
         0.04023   -0.00088    0.01549    0.00414
N2    4    0.293897    0.677675    0.489598    11.00000    0.03680    0.01517 =
         0.04229    0.00089    0.00561    0.00175
O2    5    0.217213    0.667540    0.552678    11.00000    0.05040    0.02380 =
         0.09078   -0.00386    0.03650    0.00492
O3    5    0.333681    0.759836    0.478252    11.00000    0.05313    0.01429 =
         0.08014   -0.00180    0.01281   -0.00408
PART 1
O1    5    0.351345    0.120678    0.357427    11.00000    0.02498    0.01734 =
         0.02975   -0.00015    0.01002    0.00249
H1    2    0.356578    0.187720    0.365062    21.00000   -1.50000
PART 2
N1    4    0.316717    0.303869    0.419940    11.00000    0.01983    0.01413 =
         0.02200    0.00164    0.00376    0.00096
H2    2    0.350071    0.253496    0.379552   -21.00000   -1.50000
PART 0
HKLF 4
REM  skm_490   P21/c        R = 0.05
REM R1 =  0.0523 for   3166 Fo > 4sig(Fo)  and  0.0697 for all   4043 data
REM    215 parameters refined using      2 restraints
END
WGHT      0.0529      0.7075
REM Highest difference peak  0.325,  deepest hole -0.274,  1-sigma level  0.057
Q1    1   0.1319  0.0816  0.6353  11.00000  0.05    0.32
Q2    1   0.3244  0.5398  0.4414  11.00000  0.05    0.30
Q3    1   0.2558  0.1388  0.4977  11.00000  0.05    0.29
Q4    1   0.1575 -0.0018  0.6191  11.00000  0.05    0.29
Q5    1   0.2321  0.2201  0.5039  11.00000  0.05    0.28
;
