# Supplementary material for: 1-{(E)-[(2-Fluoro-5-nitro­phen­yl)imino]­meth­yl}naphthalen-2-ol
Source: Acta Crystallogr Sect E Struct Rep Online. 2013 May 11;69(Pt 6):o850–1. doi: 10.1107/S1600536813012099 (PMC3684934; doi:10.1107/S1600536813012099)
Supplement: Supplementary file 2 [file e-69-0o850-Isup2.hkl]

# 
# h,k,l, Fc-squared, Fo-squared, sigma(Fo-squared) and status flag 
# 
data_I
_shelx_title ' skm_490   P21/c        R = 0.05' 
_shelx_refln_list_code          4 
_shelx_F_calc_maximum      409.84 
_exptl_crystal_F_000       640.00 
_reflns_d_resolution_high  0.6950 
 
loop_ 
 _symmetry_equiv_pos_as_xyz 
 'x, y, z' 
 '-x, y+1/2, -z+1/2' 
 '-x, -y, -z' 
 'x, -y-1/2, z-1/2' 
 
_cell_length_a    14.2226 
_cell_length_b    13.0856 
_cell_length_c     7.3801 
_cell_angle_alpha  90.000 
_cell_angle_beta   94.151 
_cell_angle_gamma  90.000 
 
_shelx_F_squared_multiplier     1.000 
 
loop_ 
 _refln_index_h 
 _refln_index_k 
 _refln_index_l 
 _refln_F_squared_calc 
 _refln_F_squared_meas 
 _refln_F_squared_sigma 
 _refln_observed_status 
   3   0   0     8487.64     8463.54     34.98 o 
   4   0   0     3101.96     3082.83     21.44 o 
   5   0   0      783.96      776.04     10.31 o 
   6   0   0     2026.91     2088.19     18.71 o 
   7   0   0       55.96       51.11      3.84 o 
   8   0   0      432.32      487.71     10.50 o 
   9   0   0     2958.89     3226.43     32.50 o 
  10   0   0      488.90      500.56     17.05 o 
  11   0   0       43.27       54.18      4.24 o 
  12   0   0        0.52        0.74      1.41 o 
  13   0   0       42.76       29.49      5.07 o 
  14   0   0       86.60       87.35      7.13 o 
  15   0   0      234.43      274.02     15.94 o 
  16   0   0       33.39       41.51      6.76 o 
  17   0   0      493.93      477.97     22.61 o 
  18   0   0       80.97       91.97     10.61 o 
  19   0   0        0.06       -0.85      4.08 o 
   2   1   0      185.81      179.18      3.92 o 
   3   1   0      718.85      751.65      5.42 o 
   4   1   0       21.52       16.53      1.05 o 
   5   1   0      204.46      210.99      4.28 o 
   6   1   0      443.10      462.87      6.33 o 
   7   1   0       88.34      105.71      3.30 o 
   8   1   0     1038.83     1116.45     11.28 o 
   9   1   0      592.96      646.48      9.13 o 
  10   1   0      215.21      215.66      5.62 o 
  11   1   0       83.91       94.67      3.98 o 
  12   1   0      290.97      299.25      7.73 o 
  13   1   0       54.16       56.21      3.81 o 
  14   1   0       47.38       48.45      4.07 o 
  15   1   0        7.31        8.88      2.06 o 
  16   1   0        1.45        2.38      2.77 o 
  17   1   0       24.99       29.31      5.92 o 
  18   1   0        0.40        2.02      3.85 o 
  19   1   0        5.82        6.97      3.69 o 
  20   1   0        3.04        6.86      5.57 o 
   1   2   0        7.42       10.69      1.27 o 
   2   2   0     1551.00     1563.94     15.40 o 
   3   2   0      392.52      388.98      5.26 o 
   4   2   0       68.88       80.80      2.34 o 
   5   2   0       45.98       40.54      1.87 o 
   6   2   0       71.48       67.79      2.54 o 
   7   2   0     1576.47     1674.87     14.18 o 
   8   2   0       54.79       57.13      2.68 o 
   9   2   0      471.25      460.89      7.85 o 
  10   2   0       71.95       82.83      3.52 o 
  11   2   0      210.64      227.57      5.70 o 
  12   2   0       65.72       68.18      3.78 o 
  13   2   0      845.81      866.85     13.91 o 
  14   2   0      131.24      143.42      6.90 o 
  15   2   0       37.38       33.39      3.67 o 
  16   2   0        1.19        0.11      2.04 o 
  17   2   0       13.80       12.93      3.77 o 
  18   2   0       31.70       34.01      5.82 o 
  19   2   0        0.64        0.05      3.06 o 
  20   2   0        3.56       10.52      8.75 o 
   1   3   0      343.29      375.49      5.07 o 
   2   3   0     2377.42     2396.76     18.42 o 
   3   3   0       23.54       26.60      1.12 o 
   4   3   0      584.00      612.22      6.47 o 
   5   3   0     2555.20     2730.94     19.83 o 
   6   3   0      837.57      952.47      9.82 o 
   7   3   0       59.49       71.87      2.91 o 
   8   3   0       99.81       85.93      3.24 o 
   9   3   0      190.08      203.57      5.21 o 
  10   3   0        3.68        3.89      1.56 o 
  11   3   0        3.02        4.25      1.56 o 
  12   3   0      225.48      229.70      7.61 o 
  13   3   0      338.80      358.53      9.88 o 
  14   3   0      241.13      252.62      9.15 o 
  15   3   0       88.69       80.77      5.76 o 
  16   3   0       13.16       13.31      3.27 o 
  17   3   0       76.31       78.08      8.03 o 
  18   3   0       11.52       16.33      4.15 o 
  19   3   0        0.00       -3.59      3.59 o 
   0   4   0        2.40        0.39      0.57 o 
   1   4   0     1799.21     1817.49     11.78 o 
   2   4   0       80.51       88.54      2.89 o 
   3   4   0       48.98       51.10      2.40 o 
   4   4   0     1077.38     1203.70     16.94 o 
   5   4   0     1324.68     1478.42     10.44 o 
   6   4   0      255.80      312.01      5.30 o 
   7   4   0        9.69       12.23      1.19 o 
   8   4   0      260.17      304.85      5.77 o 
   9   4   0      233.47      253.98      5.89 o 
  10   4   0        1.05        0.76      0.99 o 
  11   4   0      104.78      107.44      4.97 o 
  12   4   0        0.11        1.01      1.85 o 
  13   4   0      277.70      297.74      9.03 o 
  14   4   0     1166.85     1199.89     19.90 o 
  15   4   0       37.35       34.11      5.83 o 
  16   4   0      369.11      373.59     13.83 o 
  17   4   0        0.04       -3.15      3.15 o 
  18   4   0        2.86        5.34      4.03 o 
  19   4   0        0.82       -2.37      4.82 o 
   1   5   0      516.25      616.21      9.79 o 
   2   5   0      510.99      484.29      7.24 o 
   3   5   0      641.12      613.45      8.64 o 
   4   5   0        3.97        9.59      1.44 o 
   5   5   0      802.01      862.11     11.17 o 
   6   5   0        1.83        5.31      1.04 o 
   7   5   0     2179.11     2350.17     15.62 o 
   8   5   0      566.77      594.17      7.73 o 
   9   5   0      688.28      672.62      8.65 o 
  10   5   0       93.73       96.90      4.13 o 
  11   5   0        2.15        0.39      1.58 o 
  12   5   0        3.65        3.65      1.64 o 
  13   5   0       85.98      107.89      7.04 o 
  14   5   0      104.06      110.58      6.26 o 
  15   5   0       18.63       22.99      4.20 o 
  16   5   0      118.78      119.37      8.03 o 
  17   5   0        9.10        6.02      5.68 o 
  18   5   0        4.15        4.86      3.98 o 
  19   5   0       15.87       19.51      6.50 o 
   0   6   0     2420.00     2717.76     20.87 o 
   1   6   0      431.79      558.68      7.97 o 
   2   6   0       14.95       21.91      1.86 o 
   3   6   0     3436.31     3861.23     23.15 o 
   4   6   0     4679.50     5144.18     32.25 o 
   5   6   0      232.18      259.56      6.63 o 
   6   6   0        0.06        0.04      0.73 o 
   7   6   0        1.20        3.17      1.01 o 
   8   6   0        6.98        4.06      0.97 o 
   9   6   0       12.90       14.83      1.65 o 
  10   6   0      400.58      409.00      9.19 o 
  11   6   0       24.64       15.58      2.42 o 
  12   6   0     1687.22     1765.13     22.38 o 
  13   6   0     1296.02     1338.80     20.21 o 
  14   6   0      130.70      138.25      7.15 o 
  15   6   0       30.30       33.42      4.41 o 
  16   6   0       30.59       31.00      4.39 o 
  17   6   0       13.31       14.47      4.65 o 
  18   6   0       24.01       37.67      7.30 o 
  19   6   0      139.33      183.84     21.00 o 
   1   7   0      307.74      269.90      3.99 o 
   2   7   0       10.86        5.24      1.28 o 
   3   7   0     1136.08     1275.33     14.12 o 
   4   7   0        0.01        2.11      1.24 o 
   5   7   0       44.50       40.98      2.91 o 
   6   7   0      320.05      317.36      8.01 o 
   7   7   0      101.98      117.69      5.11 o 
   8   7   0      279.70      273.02      8.00 o 
   9   7   0       50.28       49.46      3.21 o 
  10   7   0      389.56      387.94      9.18 o 
  11   7   0       45.23       51.74      3.66 o 
  12   7   0      468.88      466.39     11.79 o 
  13   7   0       50.81       62.46      4.88 o 
  14   7   0       31.57       35.04      3.81 o 
  15   7   0       60.08       69.16      5.46 o 
  16   7   0        5.40        6.05      2.51 o 
  17   7   0        0.33       -4.66      4.66 o 
  18   7   0      107.06       97.45     16.91 o 
   0   8   0        9.75       14.99      1.65 o 
   1   8   0      270.82      265.95      4.33 o 
   2   8   0       87.18      114.84      4.37 o 
   3   8   0      105.70       82.68      3.92 o 
   4   8   0      705.29      657.36     15.57 o 
   5   8   0      279.24      292.69      7.74 o 
   6   8   0        1.37        1.90      1.42 o 
   7   8   0       72.40       80.73      4.44 o 
   8   8   0      178.27      179.29      6.75 o 
   9   8   0      100.14      106.43      5.50 o 
  10   8   0      900.01      947.10     16.60 o 
  11   8   0        4.68        7.33      2.11 o 
  12   8   0        0.87        1.36      2.34 o 
  13   8   0      172.69      172.82      9.04 o 
  14   8   0       50.81       56.53      5.66 o 
  15   8   0        1.13        2.40      2.92 o 
  16   8   0        9.87       12.61      3.93 o 
  17   8   0        9.10       18.06      6.35 o 
   1   9   0      133.80      153.48      3.84 o 
   2   9   0      245.94      261.25      9.24 o 
   3   9   0      118.58      113.68      4.81 o 
   4   9   0        2.66        6.61      1.70 o 
   5   9   0      157.72      153.97      5.94 o 
   6   9   0       31.60       33.21      3.11 o 
   7   9   0      177.91      190.76      7.03 o 
   8   9   0       94.79       90.80      5.12 o 
   9   9   0      300.76      331.43      9.85 o 
  10   9   0      188.37      180.73      7.52 o 
  11   9   0      282.70      272.97      8.82 o 
  12   9   0        2.04        4.71      1.77 o 
  13   9   0       46.10       43.24      4.86 o 
  14   9   0        3.04       12.28      3.49 o 
  15   9   0       46.92       43.98      5.33 o 
  16   9   0       17.85       22.08      5.28 o 
  17   9   0       17.41       18.70      7.84 o 
   0  10   0      848.25      913.69     24.41 o 
   1  10   0      248.14      223.47      7.60 o 
   2  10   0       59.71       51.48      3.98 o 
   3  10   0     1586.93     1595.12     21.61 o 
   4  10   0       38.87       42.03      4.30 o 
   5  10   0      211.17      195.32      6.97 o 
   6  10   0      216.62      230.68      7.78 o 
   7  10   0       26.08       28.18      4.11 o 
   8  10   0      255.22      240.94      8.49 o 
   9  10   0       82.82       95.13      5.18 o 
  10  10   0      109.86      115.07      7.15 o 
  11  10   0        6.26        7.62      2.03 o 
  12  10   0       93.15       91.76      6.18 o 
  13  10   0       31.81       36.18      3.98 o 
  14  10   0        8.21       15.20      3.55 o 
  15  10   0       10.84        7.54      3.31 o 
  16  10   0        6.92        7.23      3.18 o 
  17  10   0        4.04        7.84      6.89 o 
   1  11   0      710.76      701.60     16.06 o 
   2  11   0       58.92       60.37      4.40 o 
   3  11   0       51.09       56.12      4.46 o 
   4  11   0     2197.45     2209.76     27.45 o 
   5  11   0      501.63      454.38     11.56 o 
   6  11   0      139.79      145.61      6.84 o 
   7  11   0       38.13       37.09      3.85 o 
   8  11   0       17.90       15.76      2.93 o 
   9  11   0        3.91        6.59      2.21 o 
  10  11   0      188.27      183.55      8.43 o 
  11  11   0        6.27        7.64      2.55 o 
  12  11   0       16.27       20.68      3.76 o 
  13  11   0        4.41        7.03      2.80 o 
  14  11   0       11.00       24.26      5.25 o 
  15  11   0        9.56       10.10      4.42 o 
  16  11   0        8.81        8.47      4.35 o 
   0  12   0     1651.36     1638.54     36.50 o 
   1  12   0      483.70      475.33     13.99 o 
   2  12   0        0.37        0.09      2.57 o 
   3  12   0      145.73      123.53      8.44 o 
   4  12   0     1027.90      911.51     18.46 o 
   5  12   0       21.73       26.91      3.71 o 
   6  12   0        2.38        4.84      2.35 o 
   7  12   0       29.14       24.33      3.52 o 
   8  12   0       23.90       23.53      3.47 o 
   9  12   0      170.22      145.93      7.67 o 
  10  12   0        0.00       -0.54      2.30 o 
  11  12   0        3.38        5.21      2.61 o 
  12  12   0       23.10       28.27      4.40 o 
  13  12   0        3.79        6.24      2.95 o 
  14  12   0       25.28       27.39      4.75 o 
  15  12   0        1.73       11.29      5.59 o 
   1  13   0      219.08      237.61     10.54 o 
   2  13   0        3.69        2.89      2.84 o 
   3  13   0       13.14        7.06      4.07 o 
   4  13   0       39.80       43.45      6.29 o 
   5  13   0        1.48       -0.01      2.75 o 
   6  13   0        2.26        4.45      3.02 o 
   7  13   0        5.78       12.18      2.91 o 
   8  13   0        1.22        4.65      2.57 o 
   9  13   0        0.13       -0.27      2.33 o 
  10  13   0       29.60       35.20      4.31 o 
  11  13   0      192.80      197.09     18.22 o 
  12  13   0       45.82       58.96      6.08 o 
  13  13   0        2.94        5.03      3.59 o 
  14  13   0        0.24       -0.62      3.63 o 
   0  14   0      125.03      125.14     11.20 o 
   1  14   0       99.52      108.12      7.53 o 
   2  14   0      191.73      180.81      9.57 o 
   3  14   0        2.65        7.65      2.85 o 
   4  14   0       25.78       27.51      5.61 o 
   5  14   0       23.89       28.00      4.96 o 
   6  14   0      134.80      125.02      9.75 o 
   7  14   0        8.25        5.80      3.49 o 
   8  14   0        5.42       10.61      3.55 o 
   9  14   0       88.13      100.63      9.10 o 
  10  14   0      158.77      187.25     12.35 o 
  11  14   0       79.10       98.83      9.26 o 
  12  14   0        3.51        3.54      4.94 o 
  13  14   0       37.52       45.15     13.39 o 
   1  15   0       63.06       75.94      6.73 o 
   2  15   0       23.18       15.18      3.40 o 
   3  15   0        0.43        6.71      3.08 o 
   4  15   0        4.97       12.24      3.51 o 
   5  15   0       22.69       18.30      4.81 o 
   6  15   0       46.92       40.72      6.51 o 
   7  15   0        1.85        3.26      3.81 o 
   8  15   0      149.16      161.11     11.81 o 
   9  15   0       95.21      113.57     10.04 o 
  10  15   0        0.64       -3.54      4.41 o 
  11  15   0        3.55        3.44      5.80 o 
   0  16   0       50.01       76.71      9.84 o 
   1  16   0        5.28       11.85      3.34 o 
   2  16   0        0.25        2.92      4.33 o 
   3  16   0      299.00      333.33     14.32 o 
   4  16   0       12.02        7.74      3.42 o 
   5  16   0       20.13       20.30      4.00 o 
   6  16   0       98.30      109.44     10.04 o 
   7  16   0        7.71       11.41      4.77 o 
   8  16   0        6.99       19.32      6.33 o 
   9  16   0        6.51       13.93      9.40 o 
   1  17   0        3.62        5.61      3.93 o 
   2  17   0        1.69        5.67      3.51 o 
   3  17   0       20.92       32.24      4.76 o 
   4  17   0       29.47       34.81      5.54 o 
   5  17   0      127.44      161.68     10.68 o 
   6  17   0        1.23        1.76      3.19 o 
   7  17   0       15.67       14.02      4.68 o 
   0  18   0       21.15        6.98      6.92 o 
   1  18   0        2.62       -1.02      4.22 o 
   2  18   0        4.94       -7.93      7.93 o 
   3  18   0        8.85       14.66      8.77 o 
   4  18   0      465.46      526.74     38.33 o 
   5  18   0       57.24       82.20     15.65 o 
 -20   1   1       44.67       47.21     12.30 o 
 -19   1   1       23.08       21.49      5.19 o 
 -18   1   1        8.38        6.54      4.46 o 
 -17   1   1       22.80       16.72      3.84 o 
 -16   1   1       28.08       23.90      6.17 o 
 -15   1   1        2.13        1.05      3.66 o 
 -14   1   1      395.26      391.65     12.69 o 
 -13   1   1      251.91      260.06      7.67 o 
 -12   1   1      247.19      235.50      8.73 o 
 -11   1   1      180.94      186.99      5.18 o 
 -10   1   1       45.06       38.24      2.33 o 
  -9   1   1      451.96      482.09      6.36 o 
  -8   1   1      399.39      463.72      6.96 o 
  -7   1   1      831.77      890.61      6.49 o 
  -6   1   1     2546.91     2705.43     19.17 o 
  -5   1   1      693.03      678.41      5.89 o 
  -4   1   1     1529.11     1434.07     16.69 o 
  -3   1   1      254.07      253.57      3.49 o 
  -2   1   1      573.79      548.71      7.01 o 
  -1   1   1     9185.77     8881.95     20.12 o 
   0   1   1        8.71       14.36      1.87 o 
   1   1   1       26.88       30.30      3.41 o 
   2   1   1       22.88       28.57      1.13 o 
   3   1   1    17969.47    17353.40     62.47 o 
   4   1   1     1009.14      998.58      7.03 o 
   5   1   1      314.86      300.71      5.36 o 
   6   1   1      534.27      494.44      7.00 o 
   7   1   1      476.38      458.68      7.54 o 
   8   1   1     1151.59     1215.95     18.31 o 
   9   1   1      223.29      240.99      6.17 o 
  10   1   1      269.46      295.27      7.15 o 
  11   1   1      234.63      242.59      6.75 o 
  12   1   1       25.84       27.69      2.59 o 
  13   1   1       41.79       38.69      3.13 o 
  14   1   1       85.85       86.83      6.14 o 
  15   1   1      295.97      308.41     11.97 o 
  16   1   1      228.89      245.08      9.89 o 
  17   1   1        2.32        4.36      2.15 o 
  18   1   1       16.79       16.38      4.05 o 
  19   1   1       26.22        6.60      7.33 o 
  20   1   1       21.52       16.47      9.42 o 
 -20   2   1       41.68       43.92     11.49 o 
 -19   2   1        2.74       -1.79      3.46 o 
 -18   2   1       31.96       30.70      5.73 o 
 -17   2   1       62.49       50.09      5.50 o 
 -16   2   1        2.59        5.05      2.43 o 
 -15   2   1      111.17      108.44      7.38 o 
 -14   2   1       37.30       33.73      3.61 o 
 -13   2   1     1492.46     1419.25     22.45 o 
 -12   2   1       51.90       57.81      3.52 o 
 -11   2   1      277.19      271.33      6.95 o 
 -10   2   1        0.58        2.69      1.28 o 
  -9   2   1       65.89       66.18      2.16 o 
  -8   2   1      216.76      239.07      5.62 o 
  -7   2   1      761.04      853.85      8.45 o 
  -6   2   1      121.35      123.19      2.99 o 
  -5   2   1      269.88      291.45      4.91 o 
  -4   2   1     1285.28     1376.55      9.68 o 
  -3   2   1       77.94       68.92      2.04 o 
  -2   2   1     2225.58     2110.18      8.52 o 
  -1   2   1      996.20      971.33      8.42 o 
   0   2   1     4032.99     3960.09     14.10 o 
   1   2   1    10842.28    10753.84     36.66 o 
   2   2   1     3513.97     3660.39     18.70 o 
   3   2   1      559.59      557.51      6.08 o 
   4   2   1     1543.25     1428.37     15.22 o 
   5   2   1       40.79       43.25      1.94 o 
   6   2   1      143.33      168.34      3.94 o 
   7   2   1        8.76        5.88      0.90 o 
   8   2   1       14.74       17.81      1.36 o 
   9   2   1      549.89      602.83      9.75 o 
  10   2   1      175.34      178.75      5.63 o 
  11   2   1       57.52       62.18      3.61 o 
  12   2   1        7.26        4.95      1.29 o 
  13   2   1       28.35       31.98      3.51 o 
  14   2   1       58.90       62.74      4.72 o 
  15   2   1      674.01      675.05     17.68 o 
  16   2   1       93.38      105.55      9.70 o 
  17   2   1       27.09       28.24      6.43 o 
  18   2   1        0.27        0.35      4.13 o 
  19   2   1       36.90       41.20      6.72 o 
 -19   3   1        1.69        1.04      3.37 o 
 -18   3   1        6.71       15.54      5.44 o 
 -17   3   1       36.38       39.13      7.02 o 
 -16   3   1        1.76        4.73      3.15 o 
 -15   3   1       52.65       43.70      4.76 o 
 -14   3   1      155.54      152.30      7.00 o 
 -13   3   1      104.61      113.82      6.41 o 
 -12   3   1      548.05      539.76     10.41 o 
 -11   3   1        8.50       11.56      1.79 o 
 -10   3   1      336.85      361.21      7.71 o 
  -9   3   1       18.25       14.74      1.50 o 
  -8   3   1       21.80       21.57      1.70 o 
  -7   3   1       12.99       17.99      1.46 o 
  -6   3   1      439.41      399.60     11.03 o 
  -5   3   1       32.07       24.87      1.48 o 
  -4   3   1     2096.60     1968.98     12.14 o 
  -3   3   1       97.53       87.86      2.23 o 
  -2   3   1     1077.18     1031.39     13.02 o 
  -1   3   1      101.36      106.92      2.49 o 
   0   3   1     1964.44     1820.65     13.08 o 
   1   3   1       26.15       25.71      1.38 o 
   2   3   1     2973.50     2816.11     30.24 o 
   3   3   1        0.80        2.02      0.68 o 
   4   3   1      259.38      257.10      5.04 o 
   5   3   1      186.46      174.38      4.08 o 
   6   3   1     1613.80     1531.58     11.98 o 
   7   3   1       52.41       40.65      2.03 o 
   8   3   1       84.75       76.11      2.83 o 
   9   3   1       15.00       15.92      1.49 o 
  10   3   1       18.38       21.07      2.27 o 
  11   3   1       11.71       10.08      1.74 o 
  12   3   1       46.03       44.43      3.55 o 
  13   3   1        0.06       -1.66      2.06 o 
  14   3   1      279.50      279.24     10.74 o 
  15   3   1        0.06        2.71      2.51 o 
  16   3   1      193.31      212.45     12.21 o 
  17   3   1       87.51       82.56      7.12 o 
  18   3   1        5.54        9.62      3.94 o 
  19   3   1        3.05        3.36      7.97 o 
 -19   4   1       46.39       61.85      9.40 o 
 -18   4   1        3.73        3.84      4.34 o 
 -17   4   1       58.60       56.44      6.98 o 
 -16   4   1        6.62        9.43      3.73 o 
 -15   4   1       38.19       50.31      6.66 o 
 -14   4   1       40.85       43.57      4.60 o 
 -13   4   1     1254.80     1238.74     16.67 o 
 -12   4   1       12.51       11.54      1.91 o 
 -11   4   1       31.54       33.65      2.70 o 
 -10   4   1       36.91       35.29      2.67 o 
  -9   4   1      202.25      182.77      5.39 o 
  -8   4   1       38.52       31.24      2.47 o 
  -7   4   1      294.91      296.69      5.63 o 
  -6   4   1       26.83       49.11      3.15 o 
  -5   4   1      804.77      782.94      7.54 o 
  -4   4   1     3764.58     3979.99     24.03 o 
  -3   4   1      113.61      126.76      2.71 o 
  -2   4   1      265.61      278.16      3.96 o 
  -1   4   1     1739.50     1715.33     15.51 o 
   0   4   1     2709.58     2630.59     29.70 o 
   1   4   1      108.93       98.46      2.37 o 
   2   4   1     1599.05     1610.01     13.69 o 
   3   4   1     1020.35     1000.27     10.07 o 
   4   4   1       69.07       90.83      5.16 o 
   5   4   1       20.49       23.44      2.34 o 
   6   4   1     1041.54     1081.76     12.55 o 
   7   4   1       89.70       77.02      3.03 o 
   8   4   1      106.05      118.01      3.91 o 
   9   4   1      167.04      180.87      4.37 o 
  10   4   1      116.74      110.37      4.50 o 
  11   4   1      223.64      217.83      6.46 o 
  12   4   1        5.22        0.24      1.90 o 
  13   4   1        0.18        4.44      3.26 o 
  14   4   1        3.11        7.17      2.55 o 
  15   4   1      535.34      552.60     15.82 o 
  16   4   1       15.14       19.30      5.00 o 
  17   4   1       19.85       20.43      5.35 o 
  18   4   1        7.96        7.12      5.40 o 
  19   4   1        9.61        8.98      7.47 o 
 -19   5   1       12.17        3.23      4.59 o 
 -18   5   1       81.02       76.09      8.64 o 
 -17   5   1       30.49       42.84      6.49 o 
 -16   5   1        0.17        6.22      3.22 o 
 -15   5   1        0.05       -1.57      3.20 o 
 -14   5   1       10.31        8.24      2.72 o 
 -13   5   1      450.91      410.63     11.11 o 
 -12   5   1       29.97       44.02      3.91 o 
 -11   5   1      457.52      450.66      9.30 o 
 -10   5   1     1431.52     1346.96     15.29 o 
  -9   5   1      694.52      686.26      9.71 o 
  -8   5   1       35.59       31.11      1.75 o 
  -7   5   1       80.32       85.73      3.13 o 
  -6   5   1      176.19      188.47      4.78 o 
  -5   5   1     2091.90     2305.64     13.14 o 
  -4   5   1       26.44       28.16      1.78 o 
  -3   5   1       47.95       50.87      2.05 o 
  -2   5   1     3451.99     3411.14     27.23 o 
  -1   5   1      328.27      327.29      5.25 o 
   0   5   1      289.00      237.20      4.85 o 
   1   5   1       41.91       40.97      1.65 o 
   2   5   1      854.57      769.21     10.33 o 
   3   5   1      614.69      614.34      8.52 o 
   4   5   1     3070.76     3034.45     20.04 o 
   5   5   1      160.21      151.72      4.84 o 
   6   5   1       12.21       13.89      1.66 o 
   7   5   1     2405.03     2512.49     39.87 o 
   8   5   1      280.96      265.39      6.55 o 
   9   5   1       34.90       32.73      2.61 o 
  10   5   1        3.30        2.37      1.21 o 
  11   5   1      169.30      163.49      5.80 o 
  12   5   1      654.42      670.96     16.16 o 
  13   5   1      240.34      241.97     10.44 o 
  14   5   1        1.82        2.40      2.38 o 
  15   5   1      394.23      373.54     17.30 o 
  16   5   1       67.43       64.10      6.90 o 
  17   5   1       18.69       15.21      3.68 o 
  18   5   1        0.24        0.79      3.42 o 
 -18   6   1        0.02       -3.83      3.83 o 
 -17   6   1       98.54       94.85      9.37 o 
 -16   6   1        7.70        9.07      3.50 o 
 -15   6   1       34.45       26.61      4.32 o 
 -14   6   1       36.71       42.63      4.07 o 
 -13   6   1       27.00       27.94      2.92 o 
 -12   6   1       57.83       54.85      3.96 o 
 -11   6   1      141.22      135.17      6.26 o 
 -10   6   1       44.16       43.02      3.16 o 
  -9   6   1      102.26       92.82      4.05 o 
  -8   6   1        4.04        5.91      1.27 o 
  -7   6   1       36.05       41.50      3.45 o 
  -6   6   1       17.86       21.27      1.60 o 
  -5   6   1      264.59      275.34      5.44 o 
  -4   6   1       46.66       45.20      2.10 o 
  -3   6   1      237.97      242.73      5.93 o 
  -2   6   1      343.45      343.37      6.47 o 
  -1   6   1     3071.85     3260.20     25.91 o 
   0   6   1     1541.99     1653.43     19.48 o 
   1   6   1     1343.01     1304.47     21.36 o 
   2   6   1      626.48      663.83      8.77 o 
   3   6   1     3126.02     3203.54     40.97 o 
   4   6   1      108.00      108.64      4.06 o 
   5   6   1       93.52       79.06      3.76 o 
   6   6   1        1.16        1.78      1.15 o 
   7   6   1      122.04      124.16      5.01 o 
   8   6   1        3.38        5.69      1.32 o 
   9   6   1       16.04       18.86      2.01 o 
  10   6   1        7.19        6.21      1.37 o 
  11   6   1       74.75       72.83      5.25 o 
  12   6   1       51.38       49.80      5.48 o 
  13   6   1      144.76      143.91      9.26 o 
  14   6   1       46.23       49.09      5.61 o 
  15   6   1       24.94       26.39      4.61 o 
  16   6   1       22.93       28.87      5.97 o 
  17   6   1        7.27        8.03      6.96 o 
  18   6   1        3.16       -0.67      4.04 o 
 -18   7   1        7.40        7.74      7.96 o 
 -17   7   1       23.41       23.57      7.22 o 
 -16   7   1       42.48       49.47      8.71 o 
 -15   7   1        6.85        4.13      4.66 o 
 -14   7   1        0.65        1.87      2.01 o 
 -13   7   1       16.61       16.10      2.45 o 
 -12   7   1       18.23       21.14      2.71 o 
 -11   7   1      386.85      391.22      9.64 o 
 -10   7   1      713.53      726.47     11.75 o 
  -9   7   1     1462.90     1377.18     15.47 o 
  -8   7   1      737.00      720.12     10.69 o 
  -7   7   1      219.81      224.46      5.72 o 
  -6   7   1      200.22      203.40      5.14 o 
  -5   7   1      506.76      528.62      9.23 o 
  -4   7   1      137.17      154.03      5.23 o 
  -3   7   1       78.32       65.09      3.35 o 
  -2   7   1      257.50      278.24      6.40 o 
  -1   7   1      203.23      214.87      4.94 o 
   0   7   1      770.70      905.44      9.74 o 
   1   7   1       41.28       36.85      1.69 o 
   2   7   1      652.67      720.48      9.58 o 
   3   7   1        2.18        1.72      1.23 o 
   4   7   1        4.05        5.77      1.31 o 
   5   7   1      123.60      106.44      4.50 o 
   6   7   1      196.41      202.23      6.36 o 
   7   7   1      317.57      324.84      8.34 o 
   8   7   1      136.87      134.79      5.71 o 
   9   7   1       67.54       72.36      6.65 o 
  10   7   1      251.49      249.86      7.43 o 
  11   7   1     1054.35      997.79     22.49 o 
  12   7   1      302.85      314.59     11.35 o 
  13   7   1       92.56       92.01      7.55 o 
  14   7   1       28.18       26.80      4.32 o 
  15   7   1       36.12       28.00      4.69 o 
  16   7   1        6.59        8.23      3.22 o 
  17   7   1       19.67       24.63      5.21 o 
  18   7   1       38.12       35.51     12.50 o 
 -17   8   1       20.16       23.65      8.30 o 
 -16   8   1        1.86        4.61      5.06 o 
 -15   8   1       25.21       29.79      6.71 o 
 -14   8   1       24.36       26.17      3.44 o 
 -13   8   1       27.99       31.42      3.62 o 
 -12   8   1       56.88       57.55      4.76 o 
 -11   8   1       80.05       68.76      4.49 o 
 -10   8   1      399.13      363.54      9.63 o 
  -9   8   1        0.41        5.55      1.85 o 
  -8   8   1     1628.69     1468.71     17.92 o 
  -7   8   1      224.21      229.47      6.92 o 
  -6   8   1        5.96       10.24      1.76 o 
  -5   8   1        2.41        5.74      1.83 o 
  -4   8   1      141.68      125.56      4.96 o 
  -3   8   1       26.33       24.66      2.31 o 
  -2   8   1        8.76        3.56      1.12 o 
  -1   8   1      595.78      551.07     12.23 o 
   0   8   1      338.74      357.66      6.45 o 
   1   8   1      237.72      268.58      6.07 o 
   2   8   1       72.62       80.83      3.67 o 
   3   8   1      314.79      286.00      6.88 o 
   4   8   1        0.13        0.31      1.25 o 
   5   8   1       60.11       57.33      3.63 o 
   6   8   1       24.90       25.04      2.64 o 
   7   8   1       12.62       11.44      2.08 o 
   8   8   1        6.90        8.98      2.30 o 
   9   8   1      238.82      240.91      7.97 o 
  10   8   1      833.76      807.34     15.14 o 
  11   8   1       25.00       23.16      3.64 o 
  12   8   1      340.80      330.29     11.95 o 
  13   8   1       67.10       67.93      6.67 o 
  14   8   1       21.45       12.04      4.23 o 
  15   8   1       24.88       31.71      5.16 o 
  16   8   1       19.76       19.57      3.86 o 
  17   8   1       10.25       13.14      4.34 o 
 -17   9   1        9.94       11.55      8.11 o 
 -16   9   1        1.02        8.30      7.95 o 
 -15   9   1       89.72       80.06     21.54 o 
 -14   9   1      100.51       96.88      6.53 o 
 -13   9   1       29.88       33.65      3.98 o 
 -12   9   1        6.91       14.95      3.25 o 
 -11   9   1       54.60       47.59      4.04 o 
 -10   9   1       72.47       62.71      4.31 o 
  -9   9   1      240.14      212.92      7.43 o 
  -8   9   1      291.03      266.83      7.99 o 
  -7   9   1        9.67        7.72      1.54 o 
  -6   9   1      310.41      318.70      8.93 o 
  -5   9   1        9.50        7.86      1.99 o 
  -4   9   1      249.19      246.32      7.24 o 
  -3   9   1      426.83      389.82     11.23 o 
  -2   9   1       18.47       18.15      1.88 o 
  -1   9   1        0.01        0.64      1.06 o 
   0   9   1      104.34      105.69      3.73 o 
   1   9   1        1.63        1.46      1.47 o 
   2   9   1      231.35      231.93      8.21 o 
   3   9   1       83.84       75.35      4.82 o 
   4   9   1       27.05       23.48      2.65 o 
   5   9   1      346.55      313.73      8.34 o 
   6   9   1      265.72      256.90      7.86 o 
   7   9   1        0.71        0.61      1.39 o 
   8   9   1      129.47      127.99      5.96 o 
   9   9   1        0.87       -0.96      1.60 o 
  10   9   1      246.79      232.65      9.86 o 
  11   9   1      107.12      101.43      6.81 o 
  12   9   1        2.73        4.06      2.17 o 
  13   9   1       29.25       30.58      6.73 o 
  14   9   1        0.24        1.98      3.72 o 
  15   9   1       17.26       22.12      4.73 o 
  16   9   1       15.73       26.24      4.96 o 
  17   9   1       61.34       64.38      9.67 o 
 -17  10   1       93.14      110.31     17.39 o 
 -16  10   1       21.92       36.99      8.52 o 
 -15  10   1        0.06        6.72      5.11 o 
 -14  10   1       56.19       55.40      6.99 o 
 -13  10   1        0.94        2.92      2.25 o 
 -12  10   1       64.90       53.05      4.35 o 
 -11  10   1       79.88       67.17      4.69 o 
 -10  10   1       28.76       17.26      2.48 o 
  -9  10   1      325.12      283.09      9.69 o 
  -8  10   1       32.48       28.42      3.24 o 
  -7  10   1       17.17       15.44      2.45 o 
  -6  10   1       19.21       20.36      2.77 o 
  -5  10   1        8.26       13.45      2.66 o 
  -4  10   1      325.37      305.16      9.00 o 
  -3  10   1     1571.79     1462.34     17.50 o 
  -2  10   1      542.93      457.22      8.78 o 
  -1  10   1     2754.17     2711.63     23.48 o 
   0  10   1      748.65      717.00     15.02 o 
   1  10   1      275.79      295.15     12.69 o 
   2  10   1      240.91      246.75      9.04 o 
   3  10   1     1198.68     1153.02     19.59 o 
   4  10   1      251.00      221.56      8.81 o 
   5  10   1     1018.02      950.23     18.23 o 
   6  10   1      422.14      408.36     12.18 o 
   7  10   1       20.69       21.32      3.30 o 
   8  10   1       21.01       22.22      3.79 o 
   9  10   1       24.10       26.42      3.28 o 
  10  10   1        8.10       15.55      3.01 o 
  11  10   1      231.03      218.53     11.22 o 
  12  10   1        2.09        1.37      2.01 o 
  13  10   1       73.67       67.35      6.03 o 
  14  10   1       73.01       63.02      7.11 o 
  15  10   1        4.07        7.87      3.61 o 
  16  10   1       59.36       72.17      7.72 o 
 -16  11   1       93.70      125.30     18.33 o 
 -15  11   1       11.61       25.02      6.89 o 
 -14  11   1       68.61       80.86      8.49 o 
 -13  11   1       34.13       35.18      4.55 o 
 -12  11   1        2.35       -0.16      2.18 o 
 -11  11   1        7.15        9.33      2.48 o 
 -10  11   1        5.49        6.92      2.34 o 
  -9  11   1      160.38      126.56      8.65 o 
  -8  11   1      113.21       98.02      5.94 o 
  -7  11   1      172.67      167.25      7.96 o 
  -6  11   1      850.45      705.63     16.66 o 
  -5  11   1      363.65      305.82     10.63 o 
  -4  11   1      863.70      768.50     16.27 o 
  -3  11   1        2.40        2.79      2.57 o 
  -2  11   1      444.79      385.39     13.21 o 
  -1  11   1      301.31      339.23     11.25 o 
   0  11   1     1114.12     1058.42     22.72 o 
   1  11   1        7.66       10.03      2.73 o 
   2  11   1     1028.47      959.23     18.66 o 
   3  11   1     1012.66      983.48     19.04 o 
   4  11   1      743.95      663.87     15.91 o 
   5  11   1       36.04       29.40      4.06 o 
   6  11   1     1027.47      942.20     20.89 o 
   7  11   1      371.54      331.88     11.77 o 
   8  11   1      674.83      604.99     16.12 o 
   9  11   1       85.42       85.41      6.29 o 
  10  11   1       82.32       68.28      7.12 o 
  11  11   1      164.82      140.36     10.02 o 
  12  11   1        0.17        3.52      3.39 o 
  13  11   1       19.21       23.59      4.83 o 
  14  11   1        0.51        1.65      3.35 o 
  15  11   1       17.81       14.76      5.31 o 
  16  11   1       37.76       55.00     12.94 o 
 -14  12   1        2.41        3.15      4.51 o 
 -13  12   1       16.05        6.14      3.03 o 
 -12  12   1        2.97        0.27      2.77 o 
 -11  12   1        1.13       -0.03      2.69 o 
 -10  12   1        7.39        8.00      3.34 o 
  -9  12   1        9.21       10.74      2.93 o 
  -8  12   1       12.87       14.89      3.56 o 
  -7  12   1        2.36        1.10      2.03 o 
  -6  12   1        6.56        3.67      2.13 o 
  -5  12   1      147.34      110.85      6.71 o 
  -4  12   1        0.68        2.09      3.12 o 
  -3  12   1      140.69      139.12      7.67 o 
  -2  12   1        2.35        0.36      2.48 o 
  -1  12   1        0.93       -0.22      2.07 o 
   0  12   1      110.65       94.67      6.34 o 
   1  12   1      224.39      234.73     11.57 o 
   2  12   1      184.19      167.49      8.30 o 
   3  12   1        1.11        4.49      2.25 o 
   4  12   1        3.81       -1.76      2.18 o 
   5  12   1       37.95       28.97      4.08 o 
   6  12   1       13.54        8.93      3.19 o 
   7  12   1      130.40      110.88      7.26 o 
   8  12   1        0.15       -2.39      2.39 o 
   9  12   1        0.64       -3.00      3.02 o 
  10  12   1       10.82        8.73      3.56 o 
  11  12   1        0.47       -2.94      2.94 o 
  12  12   1       11.14       12.86      3.55 o 
  13  12   1        0.72        0.66      2.88 o 
  14  12   1       11.36        7.47      3.50 o 
  15  12   1        8.30        7.90      7.12 o 
 -14  13   1       53.61       44.23     21.23 o 
 -13  13   1        0.64       -3.78      3.78 o 
 -12  13   1        0.70       -2.85      2.85 o 
 -11  13   1      102.04      113.77      8.30 o 
 -10  13   1        7.00       10.56      3.16 o 
  -9  13   1       27.52       31.27      4.32 o 
  -8  13   1       44.27       46.33      5.16 o 
  -7  13   1      201.08      179.80      9.40 o 
  -6  13   1        3.53        4.31      3.20 o 
  -5  13   1       20.91       23.74      4.69 o 
  -4  13   1        0.01        0.45      2.69 o 
  -3  13   1      297.05      259.44     11.09 o 
  -2  13   1       95.99       76.68      6.26 o 
  -1  13   1        6.93        2.26      2.14 o 
   0  13   1       83.23       70.64      6.00 o 
   1  13   1       25.30       24.74      4.10 o 
   2  13   1      180.31      169.69     10.40 o 
   3  13   1        3.15        4.28      3.39 o 
   4  13   1       29.83       26.84      3.94 o 
   5  13   1      195.80      174.50      9.25 o 
   6  13   1        0.24        0.15      2.52 o 
   7  13   1        1.23        4.16      3.08 o 
   8  13   1       16.36       10.63      3.61 o 
   9  13   1       99.89       97.02      9.03 o 
  10  13   1       11.76       13.77      4.28 o 
  11  13   1        1.19        1.74      2.90 o 
  12  13   1        0.30       10.62      3.20 o 
  13  13   1       67.91       77.58      7.34 o 
  14  13   1        2.37       -7.79      7.79 o 
 -13  14   1        1.13       -0.94      4.14 o 
 -12  14   1        0.00        4.39      3.39 o 
 -11  14   1       61.04       59.21      6.40 o 
 -10  14   1       13.89       15.92      3.49 o 
  -9  14   1      176.33      184.22     12.55 o 
  -8  14   1       19.57       23.35      4.55 o 
  -7  14   1       86.33       87.43      8.48 o 
  -6  14   1       31.49       24.81      4.56 o 
  -5  14   1        1.30       10.25      3.94 o 
  -4  14   1       60.24       55.01      5.76 o 
  -3  14   1       14.42       10.26      2.93 o 
  -2  14   1       17.84       30.05      4.31 o 
  -1  14   1       22.94       23.90      3.98 o 
   0  14   1       45.18       43.13      5.65 o 
   1  14   1       26.23       21.44      5.30 o 
   2  14   1       37.50       33.88      5.03 o 
   3  14   1       16.34       16.46      3.90 o 
   4  14   1       46.51       54.86      6.53 o 
   5  14   1       51.51       45.21      6.16 o 
   6  14   1       18.27       16.17      3.85 o 
   7  14   1        0.13        1.09      2.54 o 
   8  14   1       42.87       44.35      6.38 o 
   9  14   1       27.93       32.53      4.66 o 
  10  14   1        1.20        0.54      3.00 o 
  11  14   1      145.82      160.03     10.27 o 
  12  14   1        0.65        4.60      4.49 o 
 -11  15   1        1.96       -0.08      3.82 o 
 -10  15   1      132.53      184.75     12.87 o 
  -9  15   1       28.85       21.44      9.30 o 
  -8  15   1      256.51      296.59     15.86 o 
  -7  15   1       15.19       18.25      3.97 o 
  -6  15   1       46.83       47.66      5.58 o 
  -5  15   1       98.45      100.38      7.87 o 
  -4  15   1      106.56       92.10      7.43 o 
  -3  15   1       53.33       68.83      6.39 o 
  -2  15   1      125.12      125.49      8.53 o 
  -1  15   1        0.99        2.99      2.74 o 
   0  15   1        7.62       14.20      3.62 o 
   1  15   1        0.83        1.88      3.03 o 
   2  15   1        4.42        1.02      3.91 o 
   3  15   1        9.45        6.23      3.27 o 
   4  15   1      103.42      124.83      9.84 o 
   5  15   1        8.24        9.51      3.57 o 
   6  15   1      146.88      133.89     11.87 o 
   7  15   1       37.65       48.47      6.54 o 
   8  15   1       17.17       22.63      5.83 o 
   9  15   1       17.73       25.10      5.17 o 
  10  15   1      138.03      165.67     16.36 o 
 -10  16   1       12.78       13.29      6.55 o 
  -9  16   1      186.05      201.00     13.50 o 
  -8  16   1       11.13       11.78      3.65 o 
  -7  16   1        2.00        0.35      3.13 o 
  -6  16   1       82.63      102.03      8.31 o 
  -5  16   1      180.69      206.77     11.62 o 
  -4  16   1       56.95       51.57      6.01 o 
  -3  16   1       70.44       92.83      7.98 o 
  -2  16   1       96.50      107.43      8.18 o 
  -1  16   1      165.97      207.47     11.25 o 
   0  16   1       18.67       14.63      3.67 o 
   1  16   1       26.80       36.65      6.88 o 
   2  16   1        2.17        1.92      4.78 o 
   3  16   1      261.90      303.12     13.78 o 
   4  16   1       67.46       81.59      8.56 o 
   5  16   1      117.57      115.55     10.19 o 
   6  16   1        7.11       10.10      4.13 o 
   7  16   1       76.90       60.59      9.92 o 
   8  16   1       61.09       69.48     10.20 o 
  -8  17   1       10.79        6.43      8.00 o 
  -7  17   1      144.48      158.73     14.57 o 
  -6  17   1       45.69       62.29      6.75 o 
  -5  17   1      179.00      198.33     11.76 o 
  -4  17   1       56.48       75.35      7.38 o 
  -3  17   1       12.65       17.62      4.38 o 
  -2  17   1        6.89       12.34      3.82 o 
  -1  17   1      438.16      445.57     17.09 o 
   0  17   1        3.81       11.64      3.60 o 
   1  17   1        0.00        2.84      3.29 o 
   2  17   1       10.75       10.06      3.42 o 
   3  17   1      289.23      280.72     13.60 o 
   4  17   1        5.97        6.80      3.52 o 
   5  17   1        5.92        7.61      4.70 o 
  -3  18   1        3.54        5.96      5.24 o 
  -2  18   1        7.06        3.95     11.48 o 
  -1  18   1       15.21       28.32      6.75 o 
   0  18   1        0.67       -3.99      8.20 o 
   1  18   1        0.00       -0.17      5.82 o 
   2  18   1        0.75        7.40      6.31 o 
   3  18   1        0.46        1.75      5.38 o 
   4  18   1        0.09        4.86      5.17 o 
 -20   0   2       33.06       26.53      9.04 o 
 -19   0   2        1.66        8.19      4.18 o 
 -18   0   2      150.24      178.40     14.80 o 
 -17   0   2        7.27        3.04      4.58 o 
 -16   0   2      189.32      164.85     17.09 o 
 -15   0   2      475.45      414.00     19.52 o 
 -14   0   2      100.58       80.20      8.53 o 
 -13   0   2      163.10      158.23     11.28 o 
 -12   0   2      206.43      178.28     11.23 o 
 -11   0   2       61.48       50.98      4.19 o 
 -10   0   2       82.28       73.63      6.47 o 
  -9   0   2      104.18      105.33      5.21 o 
  -8   0   2       35.89       45.70      2.56 o 
  -7   0   2     1657.48     1884.67     26.28 o 
  -6   0   2      235.23      250.31      5.13 o 
  -5   0   2       13.51       17.04      1.23 o 
  -4   0   2     2569.31     2479.89     41.28 o 
  -3   0   2     2315.39     2189.61     30.35 o 
  -2   0   2     6335.88     5993.93     50.82 o 
  -1   0   2     3328.82     3308.50     22.79 o 
   0   0   2     2273.66     2196.22     19.21 o 
   1   0   2     1399.52     1348.95     13.95 o 
   2   0   2   167970.05   153109.77   2229.02 o 
   3   0   2      100.66       83.72      7.51 o 
   4   0   2     1475.30     1482.27     25.90 o 
   5   0   2     3236.09     3133.98     40.78 o 
   6   0   2      156.36      146.36      4.96 o 
   7   0   2        0.04        0.19      0.95 o 
   8   0   2      318.97      315.05     10.22 o 
   9   0   2        1.84        3.56      2.61 o 
  10   0   2      233.81      235.83      9.78 o 
  11   0   2     1744.31     1796.27     33.57 o 
  12   0   2      357.68      359.76     13.09 o 
  13   0   2       28.77       26.19      3.88 o 
  14   0   2       16.82       11.40      3.08 o 
  15   0   2       17.90       14.01      4.47 o 
  16   0   2       30.89       29.63      6.43 o 
  17   0   2      158.31      154.14     13.83 o 
  18   0   2        1.26       -4.69      4.69 o 
  19   0   2      293.62      277.12     18.85 o 
 -20   1   2       25.13       34.73      9.64 o 
 -19   1   2       30.86       33.70     11.33 o 
 -18   1   2        0.03        7.81      3.26 o 
 -17   1   2       12.97        8.34      3.36 o 
 -16   1   2        1.36       -2.72      2.72 o 
 -15   1   2      127.75      104.05      7.06 o 
 -14   1   2       82.02       79.56      5.96 o 
 -13   1   2        0.31       -0.51      3.40 o 
 -12   1   2       45.53       54.04      4.52 o 
 -11   1   2       30.29       20.33      2.48 o 
 -10   1   2      449.74      411.10      8.98 o 
  -9   1   2      235.43      255.49      5.67 o 
  -8   1   2      704.70      649.58     14.70 o 
  -7   1   2     1913.09     1895.95     21.42 o 
  -6   1   2     2095.97     2105.48     13.57 o 
  -5   1   2      687.57      729.81      6.88 o 
  -4   1   2       32.42       40.82      1.55 o 
  -3   1   2      132.06      122.38      2.60 o 
  -2   1   2        9.47        8.75      0.65 o 
  -1   1   2     1568.62     1456.06     15.24 o 
   0   1   2      304.15      283.64      4.67 o 
   1   1   2       79.36       88.89      2.41 o 
   2   1   2     3981.16     3871.38     26.53 o 
   3   1   2     3674.75     3701.45     15.84 o 
   4   1   2      457.14      478.56      5.73 o 
   5   1   2        0.66       -0.23      0.59 o 
   6   1   2        3.39        2.04      0.73 o 
   7   1   2      304.28      310.58      6.34 o 
   8   1   2      336.72      328.37      6.29 o 
   9   1   2       10.13        7.24      1.19 o 
  10   1   2      323.11      316.85      8.03 o 
  11   1   2       34.94       38.12      3.00 o 
  12   1   2        0.99        2.29      1.41 o 
  13   1   2       43.08       43.44      3.50 o 
  14   1   2      151.22      150.80      6.53 o 
  15   1   2       42.30       36.34      4.50 o 
  16   1   2       39.87       37.43      4.61 o 
  17   1   2       13.19       12.30      3.20 o 
  18   1   2        8.52        8.54      3.31 o 
  19   1   2        0.98        5.05      5.82 o 
 -19   2   2        6.88        6.82      3.23 o 
 -18   2   2        9.51       11.07      4.02 o 
 -17   2   2       11.84       12.16      5.21 o 
 -16   2   2       65.61       59.22      5.76 o 
 -15   2   2       26.05       20.53      3.38 o 
 -14   2   2       18.49       14.27      2.66 o 
 -13   2   2       98.73       83.72      6.76 o 
 -12   2   2      141.76      141.18      7.22 o 
 -11   2   2     1451.38     1350.73     17.44 o 
 -10   2   2      271.53      252.18      7.29 o 
  -9   2   2      568.75      576.22     12.45 o 
  -8   2   2      237.49      243.88      7.26 o 
  -7   2   2      450.24      386.41      6.51 o 
  -6   2   2       48.87       44.99      2.21 o 
  -5   2   2     1709.75     1799.29     22.40 o 
  -4   2   2        2.87        4.51      0.95 o 
  -3   2   2      179.48      151.64      2.67 o 
  -2   2   2      417.04      407.57      4.59 o 
  -1   2   2        4.26        5.03      0.77 o 
   0   2   2     2045.59     1976.67     14.50 o 
   1   2   2      380.51      369.03      5.11 o 
   2   2   2      286.57      343.73      4.60 o 
   3   2   2      210.58      195.16      4.16 o 
   4   2   2       59.10       61.13      2.49 o 
   5   2   2      238.28      217.46      3.51 o 
   6   2   2       11.68       14.31      1.07 o 
   7   2   2        9.06       13.42      1.33 o 
   8   2   2       10.10        4.65      1.00 o 
   9   2   2      476.04      477.56      8.36 o 
  10   2   2        7.47        2.61      1.16 o 
  11   2   2       95.72       88.47      4.62 o 
  12   2   2       34.24       33.33      3.03 o 
  13   2   2       41.31       41.02      3.38 o 
  14   2   2        1.11        1.91      1.84 o 
  15   2   2      362.68      357.59     11.71 o 
  16   2   2       93.54       96.67     10.46 o 
  17   2   2        3.44        3.74      3.59 o 
  18   2   2        0.24       -2.79      3.90 o 
  19   2   2       10.67        2.11      4.96 o 
 -19   3   2        1.85        8.05      6.15 o 
 -18   3   2       13.53       12.39      6.99 o 
 -17   3   2        0.37       -1.10      4.20 o 
 -16   3   2       15.77       12.04      5.08 o 
 -15   3   2       65.61       60.93      5.69 o 
 -14   3   2       62.15       64.01      5.41 o 
 -13   3   2       90.19       78.87      5.71 o 
 -12   3   2       83.01       95.33      6.00 o 
 -11   3   2      865.40      844.67     14.01 o 
 -10   3   2      174.49      165.05      5.96 o 
  -9   3   2       41.17       41.92      2.50 o 
  -8   3   2        6.46       10.23      1.38 o 
  -7   3   2       93.04      103.62      3.52 o 
  -6   3   2        2.05        0.68      0.74 o 
  -5   3   2       86.88      108.79      3.32 o 
  -4   3   2     1650.66     1663.93     17.31 o 
  -3   3   2     1604.67     1704.83     10.05 o 
  -2   3   2      119.86      119.63      2.56 o 
  -1   3   2        4.95        3.49      0.80 o 
   0   3   2      879.24      872.36      8.06 o 
   1   3   2        0.00        0.14      0.61 o 
   2   3   2       59.45       52.10      2.20 o 
   3   3   2      180.04      194.75      4.08 o 
   4   3   2      684.87      652.78      7.54 o 
   5   3   2       64.95       63.91      2.39 o 
   6   3   2      248.05      239.67      4.54 o 
   7   3   2      878.29      858.67      9.37 o 
   8   3   2      205.75      226.84      4.88 o 
   9   3   2       84.39       83.78      3.13 o 
  10   3   2       27.72       20.46      2.74 o 
  11   3   2      121.76      117.76      6.37 o 
  12   3   2        4.23        1.98      1.80 o 
  13   3   2        2.21       -1.17      2.10 o 
  14   3   2      127.17      138.66      9.25 o 
  15   3   2       90.62       94.96      7.88 o 
  16   3   2      210.76      217.42     15.66 o 
  17   3   2       37.16       35.29      6.80 o 
  18   3   2        0.06       -3.86      3.86 o 
  19   3   2       40.19       38.57     10.97 o 
 -19   4   2       11.91       13.80      6.06 o 
 -18   4   2        8.36        4.15      3.53 o 
 -17   4   2        0.38        1.09      3.97 o 
 -16   4   2        2.73       -0.89      3.04 o 
 -15   4   2       11.37       12.30      3.63 o 
 -14   4   2      456.20      423.56     19.93 o 
 -13   4   2        0.78        4.98      2.59 o 
 -12   4   2     2140.38     1981.89     22.59 o 
 -11   4   2      319.40      331.69      8.90 o 
 -10   4   2       16.84       12.45      1.82 o 
  -9   4   2      179.03      170.52      5.16 o 
  -8   4   2       11.47        8.46      1.47 o 
  -7   4   2      141.80      137.31      4.15 o 
  -6   4   2      726.06      805.86     14.73 o 
  -5   4   2      235.65      225.30      4.92 o 
  -4   4   2      362.25      392.32      5.03 o 
  -3   4   2     2858.27     2975.19     18.49 o 
  -2   4   2     2547.65     2645.32     17.48 o 
  -1   4   2      196.29      189.14      5.04 o 
   0   4   2      778.57      742.19      8.73 o 
   1   4   2     2673.83     2568.79     16.05 o 
   2   4   2       20.29       19.20      1.73 o 
   3   4   2      224.85      224.46      7.65 o 
   4   4   2      145.14      130.00      3.90 o 
   5   4   2       85.27       94.49      3.13 o 
   6   4   2      169.99      190.77      4.35 o 
   7   4   2      106.04      115.95      3.57 o 
   8   4   2      180.21      194.52      4.75 o 
   9   4   2      135.24      142.10      4.80 o 
  10   4   2       29.67       28.84      2.78 o 
  11   4   2      214.75      213.04      8.62 o 
  12   4   2        5.22        3.91      2.12 o 
  13   4   2       25.09       15.18      3.39 o 
  14   4   2       34.24       32.81      4.99 o 
  15   4   2      242.58      228.07     12.23 o 
  16   4   2      444.62      448.86     17.61 o 
  17   4   2       86.64       91.52     10.70 o 
  18   4   2      205.49      188.82     15.87 o 
  19   4   2        7.62       14.73      7.00 o 
 -19   5   2       79.64       91.94     15.21 o 
 -18   5   2        0.04       -1.73      3.88 o 
 -17   5   2       18.08        9.71      3.55 o 
 -16   5   2        2.09        1.43      4.42 o 
 -15   5   2        2.94        2.33      3.37 o 
 -14   5   2       56.55       46.22      5.74 o 
 -13   5   2       14.46       13.50      3.28 o 
 -12   5   2      119.54      123.44      6.78 o 
 -11   5   2      316.43      325.35      8.91 o 
 -10   5   2      102.90      102.56      4.19 o 
  -9   5   2       17.05       15.97      1.78 o 
  -8   5   2      119.46      122.20      5.30 o 
  -7   5   2      697.61      635.36      9.60 o 
  -6   5   2      268.76      284.16      5.64 o 
  -5   5   2     2074.35     2118.36     14.51 o 
  -4   5   2        0.69        5.37      1.02 o 
  -3   5   2      602.97      646.72      7.02 o 
  -2   5   2       96.42       94.41      2.63 o 
  -1   5   2       13.45       10.96      1.07 o 
   0   5   2       70.50       61.21      2.73 o 
   1   5   2      132.94      162.52      4.39 o 
   2   5   2      275.35      279.75      6.80 o 
   3   5   2      241.27      246.21      6.50 o 
   4   5   2      186.25      166.28      4.81 o 
   5   5   2      615.61      584.31      9.15 o 
   6   5   2      269.41      273.40      6.52 o 
   7   5   2      239.62      245.23      5.44 o 
   8   5   2        5.19        4.03      0.97 o 
   9   5   2      741.48      748.32     11.42 o 
  10   5   2      225.01      218.56      7.47 o 
  11   5   2      228.81      233.40      8.03 o 
  12   5   2       46.12       46.50      4.17 o 
  13   5   2        2.52       -0.18      3.17 o 
  14   5   2       43.36       49.15      5.77 o 
  15   5   2        1.05        2.42      3.19 o 
  16   5   2       32.49       29.76      4.81 o 
  17   5   2        9.79       10.36      5.04 o 
  18   5   2       95.86       91.02     11.65 o 
 -18   6   2        7.03        5.50      6.93 o 
 -17   6   2      262.44      303.47     16.30 o 
 -16   6   2       29.72       30.71      4.51 o 
 -15   6   2       42.37       40.21      5.28 o 
 -14   6   2        2.45        4.06      2.92 o 
 -13   6   2      107.97       93.54      7.80 o 
 -12   6   2       32.49       32.61      3.43 o 
 -11   6   2     1017.69      962.04     18.63 o 
 -10   6   2     1708.95     1554.75     17.49 o 
  -9   6   2       10.47        6.18      1.75 o 
  -8   6   2      674.92      644.79     12.11 o 
  -7   6   2      160.21      146.42      4.34 o 
  -6   6   2      623.76      567.28      7.98 o 
  -5   6   2      149.91      154.64      4.51 o 
  -4   6   2       87.71       83.13      2.77 o 
  -3   6   2       72.61       81.29      2.53 o 
  -2   6   2     4554.30     4818.68     23.64 o 
  -1   6   2     2819.22     2886.95     20.14 o 
   0   6   2        7.96        5.47      1.10 o 
   1   6   2      246.52      300.79      6.35 o 
   2   6   2     1486.66     1542.66     17.34 o 
   3   6   2      306.30      350.88      8.41 o 
   4   6   2       93.64       99.02      3.98 o 
   5   6   2      864.18      905.51     12.17 o 
   6   6   2     1289.18     1324.15     15.28 o 
   7   6   2      282.04      282.73      7.28 o 
   8   6   2        0.65        0.13      1.11 o 
   9   6   2       56.11       57.54      4.82 o 
  10   6   2      152.17      150.71      6.46 o 
  11   6   2       14.90       11.67      1.98 o 
  12   6   2      141.82      137.49      8.88 o 
  13   6   2       33.07       34.56      4.73 o 
  14   6   2      909.97      940.50     24.68 o 
  15   6   2      787.46      820.79     23.94 o 
  16   6   2      121.62      123.77      9.65 o 
  17   6   2        6.29        5.92      7.82 o 
  18   6   2       76.17       66.21     13.56 o 
 -17   7   2       45.48       47.30      8.54 o 
 -16   7   2      183.71      181.99     12.31 o 
 -15   7   2        3.07        3.02      3.59 o 
 -14   7   2        3.69        3.41      3.43 o 
 -13   7   2      150.95      137.11      9.69 o 
 -12   7   2       68.53       58.73      5.10 o 
 -11   7   2      441.12      437.17     11.21 o 
 -10   7   2     1261.22     1162.97     17.63 o 
  -9   7   2        9.68       17.98      2.44 o 
  -8   7   2      882.67      799.98     12.38 o 
  -7   7   2      135.97      139.53      4.94 o 
  -6   7   2      304.36      277.15      6.48 o 
  -5   7   2      141.15      169.27      4.75 o 
  -4   7   2      779.93      727.63     14.53 o 
  -3   7   2       20.40       16.58      1.61 o 
  -2   7   2      209.24      236.16      5.57 o 
  -1   7   2       82.28      104.42      3.71 o 
   0   7   2       44.55       56.05      3.02 o 
   1   7   2      149.39      127.70      4.38 o 
   2   7   2       75.99       80.20      4.43 o 
   3   7   2      242.92      218.21      7.18 o 
   4   7   2       25.71       17.09      1.89 o 
   5   7   2     1374.21     1421.60     16.12 o 
   6   7   2      125.20      108.15      4.67 o 
   7   7   2        8.36        7.00      1.98 o 
   8   7   2       26.63       24.01      2.97 o 
   9   7   2        0.69       -0.39      1.54 o 
  10   7   2       66.97       64.31      4.44 o 
  11   7   2       36.29       33.51      3.37 o 
  12   7   2      108.30      110.60      6.89 o 
  13   7   2       90.40       85.71      7.52 o 
  14   7   2       98.05      105.10      8.60 o 
  15   7   2       18.93       11.43      3.26 o 
  16   7   2        4.15       -1.81      3.98 o 
  17   7   2       10.91       10.46      3.42 o 
 -17   8   2        1.77        0.60      4.26 o 
 -16   8   2      156.54      149.48     11.34 o 
 -15   8   2       11.92        8.12      3.97 o 
 -14   8   2        0.15       -0.61      3.19 o 
 -13   8   2        1.50        1.01      3.02 o 
 -12   8   2       64.28       61.88      5.39 o 
 -11   8   2      104.11       79.33      5.89 o 
 -10   8   2       25.56       16.36      2.78 o 
  -9   8   2        0.00       -1.70      1.70 o 
  -8   8   2      630.15      578.50     12.71 o 
  -7   8   2      307.21      293.61      8.76 o 
  -6   8   2      173.79      187.90      6.79 o 
  -5   8   2       25.92       15.94      2.04 o 
  -4   8   2        0.84       -0.97      1.18 o 
  -3   8   2      193.13      194.34      5.09 o 
  -2   8   2      423.97      377.06      7.41 o 
  -1   8   2      118.12      102.78      3.87 o 
   0   8   2       46.46       63.02      3.39 o 
   1   8   2      165.35      167.74      5.32 o 
   2   8   2       27.15       26.94      2.79 o 
   3   8   2      111.00      113.29      5.73 o 
   4   8   2       35.97       44.12      2.95 o 
   5   8   2        6.19        7.36      3.54 o 
   6   8   2      272.55      249.71      7.40 o 
   7   8   2      193.42      194.24      6.69 o 
   8   8   2       20.16       12.91      2.47 o 
   9   8   2      108.23      107.58      5.63 o 
  10   8   2       98.54       84.96      5.25 o 
  11   8   2       34.13       30.48      3.63 o 
  12   8   2      585.54      594.54     16.22 o 
  13   8   2       15.10        9.89      2.75 o 
  14   8   2        2.97       -1.91      3.13 o 
  15   8   2       81.68       86.64      9.19 o 
  16   8   2       34.61       26.87      4.93 o 
  17   8   2        0.67        1.54      3.15 o 
 -17   9   2       19.18        9.94      7.88 o 
 -16   9   2       65.55       84.47      8.89 o 
 -15   9   2       17.05       12.26      4.81 o 
 -14   9   2       39.12       36.44      5.64 o 
 -13   9   2       98.72      105.28      8.78 o 
 -12   9   2        2.62        3.90      2.48 o 
 -11   9   2       75.54       70.79      5.77 o 
 -10   9   2       18.79       27.94      3.37 o 
  -9   9   2      263.09      203.81      8.12 o 
  -8   9   2      146.82      114.32      6.03 o 
  -7   9   2      605.39      611.53     13.07 o 
  -6   9   2      178.38      162.23      6.53 o 
  -5   9   2      408.33      393.61      9.73 o 
  -4   9   2       13.62       12.16      1.77 o 
  -3   9   2      139.32      121.41      4.70 o 
  -2   9   2       23.90       25.37      2.24 o 
  -1   9   2      227.62      209.19      5.76 o 
   0   9   2      239.37      234.11      5.99 o 
   1   9   2       51.89       56.80      3.30 o 
   2   9   2        9.06        9.93      2.33 o 
   3   9   2       71.59       81.78      5.00 o 
   4   9   2       68.95       69.29      4.86 o 
   5   9   2       33.82       32.57      2.85 o 
   6   9   2       75.00       70.56      4.19 o 
   7   9   2      196.89      194.77      6.97 o 
   8   9   2      129.49      117.85      6.72 o 
   9   9   2       25.99       24.75      3.51 o 
  10   9   2        9.50        5.71      2.59 o 
  11   9   2      102.96       89.98      6.46 o 
  12   9   2      196.94      188.75      9.52 o 
  13   9   2      157.90      156.09      8.88 o 
  14   9   2        0.01       -1.16      3.18 o 
  15   9   2       18.80       17.40      5.33 o 
  16   9   2        0.01        0.48      3.68 o 
  17   9   2       15.26       15.76      5.20 o 
 -16  10   2       11.61        2.34      5.65 o 
 -15  10   2       15.18       21.98      5.79 o 
 -14  10   2       29.57       38.74      6.22 o 
 -13  10   2       22.86       32.64      5.48 o 
 -12  10   2       31.49       34.06      4.66 o 
 -11  10   2       59.53       67.77      5.22 o 
 -10  10   2       63.29       52.94      4.61 o 
  -9  10   2       17.08       17.00      2.66 o 
  -8  10   2      194.12      186.55      7.83 o 
  -7  10   2       70.83       78.68      4.98 o 
  -6  10   2      199.59      157.99      6.66 o 
  -5  10   2       40.74       33.27      3.03 o 
  -4  10   2      170.54      165.18      5.88 o 
  -3  10   2      139.14      124.27      4.91 o 
  -2  10   2        1.02        3.66      1.46 o 
  -1  10   2     1903.55     1791.57     18.01 o 
   0  10   2        0.05        1.41      2.21 o 
   1  10   2      608.96      531.47     11.08 o 
   2  10   2      835.75      833.42     16.55 o 
   3  10   2       62.81       56.90      4.65 o 
   4  10   2      183.13      152.83      7.41 o 
   5  10   2      930.06      921.22     18.03 o 
   6  10   2       88.50       82.21      6.98 o 
   7  10   2      192.93      183.62      8.38 o 
   8  10   2      100.30      102.13      7.92 o 
   9  10   2        0.29       -0.61      3.77 o 
  10  10   2      243.02      230.03     12.24 o 
  11  10   2       20.01       20.43      5.73 o 
  12  10   2       70.26       68.02      7.37 o 
  13  10   2       44.51       47.40      6.15 o 
  14  10   2      105.49      100.53     11.44 o 
  15  10   2        9.42        8.60      4.52 o 
  16  10   2        0.14        1.77      5.45 o 
 -16  11   2       61.20       66.57     14.40 o 
 -15  11   2        7.93       14.34      4.77 o 
 -14  11   2       36.37       52.51      7.10 o 
 -13  11   2        1.63       -1.03      3.57 o 
 -12  11   2       70.10       65.24      6.16 o 
 -11  11   2       33.23       34.97      3.79 o 
 -10  11   2       33.24       31.58      3.94 o 
  -9  11   2        0.45       -0.01      2.08 o 
  -8  11   2      240.19      210.79      8.51 o 
  -7  11   2       43.01       37.51      3.78 o 
  -6  11   2        1.57        2.13      1.58 o 
  -5  11   2       46.03       42.71      3.47 o 
  -4  11   2      113.17       94.92      4.66 o 
  -3  11   2      288.58      240.57      7.15 o 
  -2  11   2     1417.95     1398.63     24.15 o 
  -1  11   2        1.07        0.38      1.79 o 
   0  11   2       18.95       22.12      3.15 o 
   1  11   2      736.03      684.27     16.21 o 
   2  11   2       58.07       54.97      4.67 o 
   3  11   2      171.17      175.90      8.28 o 
   4  11   2       20.34       25.60      3.73 o 
   5  11   2      112.00      117.83      7.08 o 
   6  11   2     1597.58     1568.13     38.47 o 
   7  11   2      277.80      280.00     13.08 o 
   8  11   2       35.84       35.75      5.40 o 
   9  11   2       15.45       12.46      6.14 o 
  10  11   2       11.37       10.24      4.73 o 
  11  11   2        1.77        3.79      3.03 o 
  12  11   2       55.16       64.23      9.95 o 
  13  11   2        2.81        7.11      4.89 o 
  14  11   2        0.43        5.02      3.94 o 
  15  11   2        0.17        2.13      6.08 o 
 -14  12   2      449.95      487.42     32.17 o 
 -13  12   2        0.99        0.27      3.63 o 
 -12  12   2       36.19       44.57      6.16 o 
 -11  12   2       14.66       12.99      3.33 o 
 -10  12   2       34.98       38.23      4.69 o 
  -9  12   2       54.52       48.22      5.23 o 
  -8  12   2       29.42       23.90      5.25 o 
  -7  12   2      113.56       92.06      5.80 o 
  -6  12   2       53.53       43.50      4.10 o 
  -5  12   2       85.23       62.69      4.65 o 
  -4  12   2       58.44       52.00      5.05 o 
  -3  12   2       46.32       34.03      4.17 o 
  -2  12   2     1834.33     1628.57     26.07 o 
  -1  12   2      106.18       74.97      6.96 o 
   0  12   2       13.13        8.15      2.61 o 
   1  12   2      141.62      129.82      7.36 o 
   2  12   2     1010.44      948.31     19.62 o 
   3  12   2      586.61      541.14     15.00 o 
   4  12   2       14.98       14.61      2.57 o 
   5  12   2      145.18      135.08      7.84 o 
   6  12   2      206.91      186.25      9.25 o 
   7  12   2      213.27      215.52     12.07 o 
   8  12   2       15.24       18.27      4.10 o 
   9  12   2        4.24        4.25      2.90 o 
  10  12   2        2.62        6.54      3.61 o 
  11  12   2      111.41       96.04      8.92 o 
  12  12   2        5.55       -0.15      3.78 o 
  13  12   2        5.78        5.62      2.76 o 
  14  12   2        6.32       16.05      9.72 o 
 -14  13   2       46.11       51.41     12.58 o 
 -13  13   2       22.62       14.47      5.29 o 
 -12  13   2        1.65        5.02      3.44 o 
 -11  13   2        2.75        3.14      3.91 o 
 -10  13   2       31.26       38.96      5.11 o 
  -9  13   2      206.34      212.82     12.14 o 
  -8  13   2       13.34       10.17      2.41 o 
  -7  13   2       11.96        5.28      2.45 o 
  -6  13   2        5.21        5.21      2.55 o 
  -5  13   2        6.29       10.99      2.96 o 
  -4  13   2        2.74        2.47      2.08 o 
  -3  13   2        9.56       10.41      2.79 o 
  -2  13   2        1.93       -0.56      2.04 o 
  -1  13   2        4.14        2.44      2.77 o 
   0  13   2       10.54        3.83      2.95 o 
   1  13   2      240.40      242.46     10.44 o 
   2  13   2       56.82       60.25      5.39 o 
   3  13   2       38.86       50.71      5.13 o 
   4  13   2       10.29        7.70      2.46 o 
   5  13   2       46.63       45.47      5.32 o 
   6  13   2       31.81       38.05      5.60 o 
   7  13   2        0.16        6.93      3.89 o 
   8  13   2        1.45        0.53      3.10 o 
   9  13   2        5.57        2.84      3.56 o 
  10  13   2        1.43        2.59      3.27 o 
  11  13   2        3.83        2.02      3.87 o 
  12  13   2       16.59       16.13      4.70 o 
  13  13   2       90.62      116.87     17.16 o 
 -13  14   2        4.00        4.75      4.06 o 
 -12  14   2       40.30       40.26      6.13 o 
 -11  14   2       18.94       15.01      4.80 o 
 -10  14   2        8.96        5.93      3.25 o 
  -9  14   2       55.76       58.74      7.25 o 
  -8  14   2      277.44      321.99     16.24 o 
  -7  14   2       86.82       97.63      8.46 o 
  -6  14   2        0.86        0.99      2.72 o 
  -5  14   2       14.64       18.85      3.88 o 
  -4  14   2       64.79       73.20      6.29 o 
  -3  14   2       34.99       36.21      4.78 o 
  -2  14   2        3.17        0.53      2.75 o 
  -1  14   2       15.39       13.30      3.93 o 
   0  14   2      178.39      165.51      9.32 o 
   1  14   2       25.28       34.71      5.44 o 
   2  14   2       55.80       61.37      6.18 o 
   3  14   2       99.36       97.43      7.16 o 
   4  14   2       83.94       73.98      6.40 o 
   5  14   2        4.32        9.31      2.77 o 
   6  14   2       36.26       46.59      8.38 o 
   7  14   2       23.52       19.52      4.70 o 
   8  14   2      110.75      106.88      9.79 o 
   9  14   2        0.00       -3.47      3.47 o 
  10  14   2        5.22        2.19      3.51 o 
  11  14   2       36.78       43.29      6.73 o 
  12  14   2       79.80       85.51     15.16 o 
 -12  15   2       13.31       21.69      9.47 o 
 -11  15   2        7.27        2.24      4.58 o 
 -10  15   2       15.58       16.25      5.09 o 
  -9  15   2        2.02        4.02      4.14 o 
  -8  15   2        4.88        6.44      5.45 o 
  -7  15   2      144.35      147.64      9.60 o 
  -6  15   2      163.23      192.94     10.68 o 
  -5  15   2        0.00        0.03      2.44 o 
  -4  15   2      106.52      103.32      7.92 o 
  -3  15   2       55.02       58.65      5.96 o 
  -2  15   2        2.51       -0.70      2.77 o 
  -1  15   2       33.78       35.27      4.94 o 
   0  15   2       79.30       77.85      7.19 o 
   1  15   2       85.38      106.66      9.16 o 
   2  15   2       26.25       27.93      5.20 o 
   3  15   2       15.37       14.98      7.16 o 
   4  15   2        3.41       -0.15      2.54 o 
   5  15   2       19.09       27.32      5.44 o 
   6  15   2        1.02        4.26      4.45 o 
   7  15   2        5.70       10.20      4.34 o 
   8  15   2        4.58        5.11      3.29 o 
   9  15   2       10.90       10.00      7.23 o 
  10  15   2       99.49       93.61     16.19 o 
  -9  16   2        3.75       15.44      6.99 o 
  -8  16   2        3.82       14.30      4.66 o 
  -7  16   2       28.34       35.14      5.08 o 
  -6  16   2        0.22        2.45      5.12 o 
  -5  16   2       35.12       43.02      5.47 o 
  -4  16   2       34.67       51.90      7.07 o 
  -3  16   2        2.05        4.36      3.10 o 
  -2  16   2       33.07       49.73      7.56 o 
  -1  16   2      205.25      196.43     10.97 o 
   0  16   2        0.73        6.53      3.25 o 
   1  16   2       24.03       31.34      4.86 o 
   2  16   2       64.51       67.53      7.71 o 
   3  16   2        0.12        0.99      2.86 o 
   4  16   2        2.86        3.87      3.44 o 
   5  16   2      179.11      177.09     15.61 o 
   6  16   2       11.95       19.64      5.29 o 
   7  16   2       33.11       43.53      6.93 o 
   8  16   2       91.83       93.55     16.55 o 
  -6  17   2       63.25       96.32     12.67 o 
  -5  17   2       19.44       20.68      4.36 o 
  -4  17   2       14.46       12.26      5.03 o 
  -3  17   2      122.17      143.15      9.91 o 
  -2  17   2      136.79      142.69     10.02 o 
  -1  17   2       54.75       52.96      6.13 o 
   0  17   2        0.01        2.57      2.82 o 
   1  17   2        0.88        3.36      3.27 o 
   2  17   2        8.21        4.83      3.30 o 
   3  17   2        1.63        4.86      3.07 o 
   4  17   2        0.03        8.67      7.60 o 
  -3  18   2       69.42       76.45     14.50 o 
  -2  18   2      419.32      492.63     26.34 o 
  -1  18   2        2.04        4.35      6.72 o 
   0  18   2        0.00        1.74      4.65 o 
   1  18   2        0.00        1.14      6.39 o 
   2  18   2       12.19        3.59      5.53 o 
 -19   1   3      110.86      132.91      9.50 o 
 -18   1   3      111.25      163.16     10.09 o 
 -17   1   3        6.15        9.79      4.76 o 
 -16   1   3        0.00        0.15      2.74 o 
 -15   1   3        5.50        9.53      3.31 o 
 -14   1   3       26.77       24.89      3.94 o 
 -13   1   3        3.45        9.37      3.27 o 
 -12   1   3      546.61      466.21     13.35 o 
 -11   1   3       58.23       79.37      5.54 o 
 -10   1   3      430.78      417.26     15.30 o 
  -9   1   3      200.26      204.40      6.43 o 
  -8   1   3        0.52        0.69      0.72 o 
  -7   1   3      483.22      518.83      7.39 o 
  -6   1   3      234.38      388.04     26.82 o 
  -5   1   3      983.16     1045.75     10.00 o 
  -4   1   3     2052.46     2165.51     22.15 o 
  -3   1   3      235.03      220.87      3.44 o 
  -2   1   3      934.00      902.90      8.54 o 
  -1   1   3        0.28        1.16      0.60 o 
   0   1   3        2.52        5.06      0.96 o 
   1   1   3      462.70      550.34      6.79 o 
   2   1   3        1.50        1.79      0.86 o 
   3   1   3       62.99      114.46     10.37 o 
   4   1   3        2.18       16.59      3.40 o 
   5   1   3     9228.64     9513.13     29.42 o 
   6   1   3      480.14      497.69      6.94 o 
   7   1   3       59.77       54.21      3.33 o 
   8   1   3       25.22       25.07      2.56 o 
   9   1   3      124.10      113.22      5.57 o 
  10   1   3      342.18      344.50     11.12 o 
  11   1   3       31.20       44.76      4.50 o 
  12   1   3      141.14      129.14      7.55 o 
  13   1   3      100.77       98.28      6.74 o 
  14   1   3        1.66        2.92      1.93 o 
  15   1   3        0.66        2.14      2.10 o 
  16   1   3       23.09       21.46      5.51 o 
  17   1   3      173.27      168.88     14.89 o 
  18   1   3      125.01      132.03     15.70 o 
 -19   2   3       38.72       50.92      9.48 o 
 -18   2   3       71.47       62.87      9.52 o 
 -17   2   3        8.66       13.39      3.57 o 
 -16   2   3       40.25       38.09      4.90 o 
 -15   2   3       53.25       42.30      5.07 o 
 -14   2   3        3.84        5.60      2.85 o 
 -13   2   3      213.86      180.12      8.82 o 
 -12   2   3       13.52       12.20      4.59 o 
 -11   2   3     1685.63     1590.12     23.35 o 
 -10   2   3        0.96        3.72      1.75 o 
  -9   2   3      839.91      820.87     13.66 o 
  -8   2   3       36.25       40.58      2.40 o 
  -7   2   3       37.73       36.73      2.23 o 
  -6   2   3       74.21       86.57      4.39 o 
  -5   2   3      380.63      463.41      7.49 o 
  -4   2   3      417.58      459.41      9.83 o 
  -3   2   3      856.14      874.09      7.34 o 
  -2   2   3     1443.48     1431.94     11.09 o 
  -1   2   3      334.97      313.41      5.93 o 
   0   2   3      575.65      541.43      7.28 o 
   1   2   3      217.89      241.99      9.22 o 
   2   2   3     1102.51     1156.35     11.08 o 
   3   2   3     2518.88     2634.36     20.34 o 
   4   2   3      974.15     1052.36     15.55 o 
   5   2   3        5.99        4.90      1.06 o 
   6   2   3      205.22      180.63      4.94 o 
   7   2   3       98.32       94.81      3.72 o 
   8   2   3        0.58       14.86      2.48 o 
   9   2   3       66.93       58.51      3.68 o 
  10   2   3       10.14       47.63      5.13 o 
  11   2   3      245.06      249.28      9.85 o 
  12   2   3       98.07       92.45      6.39 o 
  13   2   3       27.18       23.81      3.55 o 
  14   2   3        2.63        2.88      2.05 o 
  15   2   3        2.00        0.72      2.53 o 
  16   2   3       31.02       23.65      5.24 o 
  17   2   3      203.89      198.43     23.07 o 
  18   2   3      113.36      137.19     19.93 o 
 -19   3   3        8.24       15.34      5.64 o 
 -18   3   3        4.72        5.43      3.93 o 
 -17   3   3        2.94       11.43      5.86 o 
 -16   3   3       47.92       54.05      6.78 o 
 -15   3   3      130.99      135.66      8.12 o 
 -14   3   3        0.00        3.30      3.09 o 
 -13   3   3        5.79        8.12      2.71 o 
 -12   3   3       47.31       32.41      3.77 o 
 -11   3   3      579.28      554.62     13.88 o 
 -10   3   3      795.06      760.15     12.89 o 
  -9   3   3      167.87      146.98      4.82 o 
  -8   3   3      400.77      402.35      7.63 o 
  -7   3   3       50.63       47.77      2.55 o 
  -6   3   3        5.54        2.77      1.05 o 
  -5   3   3       22.96       27.96      2.49 o 
  -4   3   3      526.07      515.74      6.08 o 
  -3   3   3        4.73        8.30      1.13 o 
  -2   3   3      344.40      318.64      6.02 o 
  -1   3   3       16.78       25.56      3.13 o 
   0   3   3      717.45      679.41      9.20 o 
   1   3   3       71.03       69.56      3.45 o 
   2   3   3      209.63      206.06      5.88 o 
   3   3   3       55.44       62.91      5.00 o 
   4   3   3     1128.01     1127.85     13.17 o 
   5   3   3       21.80       25.61      2.13 o 
   6   3   3        1.27        3.19      1.20 o 
   7   3   3       48.36       51.79      3.25 o 
   8   3   3      301.40      291.45      7.41 o 
   9   3   3        1.63       18.25      2.34 o 
  10   3   3        0.06       11.46      3.06 o 
  11   3   3       13.15        7.93      2.48 o 
  12   3   3        8.41        6.70      2.33 o 
  13   3   3       10.45       13.79      3.12 o 
  14   3   3        2.07        4.03      2.57 o 
  15   3   3        0.00        0.51      2.75 o 
  16   3   3      121.88      128.91     12.01 o 
  17   3   3       10.50       16.11      8.08 o 
  18   3   3      104.09      115.31     18.31 o 
 -19   4   3        6.47        6.73      6.00 o 
 -18   4   3        7.59        7.34      5.48 o 
 -17   4   3       84.35       94.52      9.13 o 
 -16   4   3       13.05       11.18      3.87 o 
 -15   4   3      144.19      125.58      9.55 o 
 -14   4   3        3.23        4.42      2.76 o 
 -13   4   3       27.01       23.29      3.76 o 
 -12   4   3       10.58       18.69      4.12 o 
 -11   4   3     1661.19     1508.42     22.66 o 
 -10   4   3       32.49       25.65      2.57 o 
  -9   4   3      104.38       98.68      4.22 o 
  -8   4   3      419.56      362.51     11.03 o 
  -7   4   3       21.93       19.25      1.89 o 
  -6   4   3        4.60        7.21      1.04 o 
  -5   4   3      256.86      260.10      4.26 o 
  -4   4   3        2.65        2.70      0.96 o 
  -3   4   3      941.74      945.71      9.12 o 
  -2   4   3     3364.79     3452.22     18.67 o 
  -1   4   3      114.47      132.78      3.88 o 
   0   4   3      222.03      233.20      5.04 o 
   1   4   3      576.66      620.56     22.95 o 
   2   4   3     1182.80     1210.47     23.16 o 
   3   4   3       38.38       37.78      2.18 o 
   4   4   3      260.73      274.30      5.52 o 
   5   4   3       61.36       58.22      2.33 o 
   6   4   3        5.54        5.72      1.44 o 
   7   4   3        3.38        9.58      2.08 o 
   8   4   3      116.39      122.96      5.02 o 
   9   4   3       23.02       26.90      2.57 o 
  10   4   3      115.58      149.00      7.91 o 
  11   4   3      100.13       97.24      6.24 o 
  12   4   3       90.85       83.56      6.15 o 
  13   4   3      108.43      112.42      7.13 o 
  14   4   3        9.95        9.38      3.87 o 
  15   4   3        1.57        0.22      2.58 o 
  16   4   3        0.03        2.70      3.94 o 
  17   4   3      156.56      168.21     21.72 o 
  18   4   3        0.00        4.34      6.34 o 
 -18   5   3        2.32        7.97      3.92 o 
 -17   5   3       19.15       17.37      5.28 o 
 -16   5   3       85.80       98.33      8.99 o 
 -15   5   3       31.25       48.96      6.57 o 
 -14   5   3       11.09        6.34      3.38 o 
 -13   5   3       24.37       25.83      4.58 o 
 -12   5   3        3.15       -0.85      2.26 o 
 -11   5   3      335.47      272.91      9.87 o 
 -10   5   3       43.26       74.38      4.64 o 
  -9   5   3      596.67      592.29     10.03 o 
  -8   5   3     1742.93     1635.91     18.03 o 
  -7   5   3     1049.67     1028.96     12.10 o 
  -6   5   3       48.35       40.52      2.20 o 
  -5   5   3       25.92       25.76      1.58 o 
  -4   5   3       11.11       16.82      1.42 o 
  -3   5   3      600.62      730.57      8.28 o 
  -2   5   3      174.11      175.32      3.89 o 
  -1   5   3        1.61        6.69      2.09 o 
   0   5   3     1398.76     1440.41     13.49 o 
   1   5   3       24.52       23.33      1.85 o 
   2   5   3        0.97        5.48      1.87 o 
   3   5   3      121.51      114.48      4.08 o 
   4   5   3      406.35      348.30      9.33 o 
   5   5   3      305.47      324.26      6.96 o 
   6   5   3     1311.18     1395.89     17.01 o 
   7   5   3      120.54      145.05      6.32 o 
   8   5   3       27.33       38.53      3.48 o 
   9   5   3     1326.29     1321.50     17.64 o 
  10   5   3      145.06      158.75      6.66 o 
  11   5   3        3.11        5.44      2.47 o 
  12   5   3        0.03       -1.19      2.16 o 
  13   5   3       12.06       11.11      2.65 o 
  14   5   3      219.40      238.11     12.74 o 
  15   5   3       96.80      104.77      9.03 o 
  16   5   3        2.62        5.53      6.20 o 
  17   5   3      249.69      259.03     17.95 o 
 -18   6   3       48.34       47.26     11.51 o 
 -17   6   3       19.74       18.61      4.51 o 
 -16   6   3        8.16       15.35      4.68 o 
 -15   6   3      155.73      156.85     11.23 o 
 -14   6   3       16.75       16.81      4.83 o 
 -13   6   3      112.35      112.53      7.25 o 
 -12   6   3       61.60       56.37      5.11 o 
 -11   6   3       28.28       26.34      3.59 o 
 -10   6   3       13.48        9.48      1.71 o 
  -9   6   3       45.96       40.56      2.69 o 
  -8   6   3       31.57       25.38      2.12 o 
  -7   6   3       31.92       33.88      2.09 o 
  -6   6   3       13.78       18.46      2.67 o 
  -5   6   3       41.00       43.18      2.00 o 
  -4   6   3       92.39      103.37      3.41 o 
  -3   6   3      141.52      156.75      4.09 o 
  -2   6   3      142.31      142.00      3.85 o 
  -1   6   3      121.25      115.19      4.36 o 
   0   6   3      158.11      153.04      4.98 o 
   1   6   3     1014.48     1104.23     13.09 o 
   2   6   3     1107.70     1169.91     15.50 o 
   3   6   3      400.34      404.76      9.15 o 
   4   6   3       28.74       39.93      2.76 o 
   5   6   3     1378.39     1401.75     15.84 o 
   6   6   3        3.44        3.79      1.91 o 
   7   6   3        0.41        1.61      1.23 o 
   8   6   3        1.57        2.35      1.50 o 
   9   6   3       11.27       15.08      2.27 o 
  10   6   3        9.31        8.08      2.45 o 
  11   6   3        5.84        6.38      2.24 o 
  12   6   3        0.46        4.68      2.44 o 
  13   6   3       17.03       25.53      4.62 o 
  14   6   3       50.74       71.61      7.53 o 
  15   6   3       77.88       75.24      7.89 o 
  16   6   3       10.39       15.52      5.01 o 
  17   6   3       21.75       27.36      7.81 o 
 -18   7   3        2.96       -1.20      7.57 o 
 -17   7   3       68.34       76.41      8.55 o 
 -16   7   3       14.00       23.92      5.26 o 
 -15   7   3       50.95       76.74     11.89 o 
 -14   7   3       16.25       15.62      5.81 o 
 -13   7   3        2.32        2.44      3.75 o 
 -12   7   3       30.03       26.90      4.50 o 
 -11   7   3        1.56        1.19      2.64 o 
 -10   7   3        9.13       10.19      2.14 o 
  -9   7   3      618.84      596.75     12.62 o 
  -8   7   3      915.13      910.89     15.19 o 
  -7   7   3     1404.49     1292.90     15.57 o 
  -6   7   3     1157.99     1115.70     14.25 o 
  -5   7   3      200.68      199.35      4.88 o 
  -4   7   3       70.87       73.71      2.78 o 
  -3   7   3      273.85      278.85      5.39 o 
  -2   7   3       23.40       27.22      2.55 o 
  -1   7   3        8.12        7.12      2.03 o 
   0   7   3      369.68      368.80      8.04 o 
   1   7   3      501.46      514.00      9.42 o 
   2   7   3      568.49      605.37     12.02 o 
   3   7   3      136.26      140.88      5.84 o 
   4   7   3      392.11      415.00     10.04 o 
   5   7   3       62.43       86.64      5.01 o 
   6   7   3       26.07       61.99      8.72 o 
   7   7   3       46.44       64.44      5.62 o 
   8   7   3      127.74      139.13      6.33 o 
   9   7   3      109.97      108.07      5.59 o 
  10   7   3       68.14       67.22      4.77 o 
  11   7   3        0.83        0.28      2.06 o 
  12   7   3       70.17       68.59      5.94 o 
  13   7   3      535.83      536.62     18.99 o 
  14   7   3       81.87       77.71      7.68 o 
  15   7   3        4.97        6.19      4.34 o 
  16   7   3       19.32       24.88      7.92 o 
  17   7   3       34.08       31.62      9.90 o 
 -17   8   3       28.76       50.60     11.10 o 
 -16   8   3        0.54        5.02      4.24 o 
 -15   8   3       35.54       44.37      6.83 o 
 -14   8   3       11.54       10.05      4.02 o 
 -13   8   3       29.58       44.54      5.91 o 
 -12   8   3        6.13        5.06      3.10 o 
 -11   8   3        8.24        5.24      2.48 o 
 -10   8   3       99.66       93.27      5.43 o 
  -9   8   3      108.15       91.38      5.22 o 
  -8   8   3      162.17      136.02      7.03 o 
  -7   8   3       58.46       49.03      3.44 o 
  -6   8   3     1744.03     1570.90     17.73 o 
  -5   8   3      247.43      250.18      7.00 o 
  -4   8   3       77.39       83.25      3.58 o 
  -3   8   3       36.81       48.91      3.63 o 
  -2   8   3      174.26      178.30      5.61 o 
  -1   8   3        0.02       -0.19      1.13 o 
   0   8   3       55.20       53.88      3.33 o 
   1   8   3      238.43      220.04      6.50 o 
   2   8   3      262.00      262.51      8.38 o 
   3   8   3      101.38      117.96      5.82 o 
   4   8   3        1.01        3.14      2.16 o 
   5   8   3       47.39       73.63      8.23 o 
   6   8   3        2.00       -0.84      2.31 o 
   7   8   3       43.30       42.97      5.23 o 
   8   8   3        1.97        3.08      2.44 o 
   9   8   3       28.68       28.03      3.10 o 
  10   8   3        4.35        1.78      2.34 o 
  11   8   3      144.23      145.14      7.17 o 
  12   8   3      334.75      318.44     14.44 o 
  13   8   3       40.49       40.29      5.74 o 
  14   8   3      166.80      157.19     11.08 o 
  15   8   3       64.49       62.06      9.06 o 
  16   8   3        6.86        5.36      4.74 o 
  17   8   3       11.30       10.86      5.58 o 
 -17   9   3       12.65        8.10      6.32 o 
 -16   9   3       54.75       45.36      6.90 o 
 -15   9   3       64.62       76.20      8.72 o 
 -14   9   3        1.75        7.60      3.68 o 
 -13   9   3      102.48      118.24     10.61 o 
 -12   9   3      211.68      195.87     11.99 o 
 -11   9   3       21.59       18.72      4.12 o 
 -10   9   3       30.97       37.57      3.77 o 
  -9   9   3       83.38       66.80      5.58 o 
  -8   9   3      358.20      285.42      9.58 o 
  -7   9   3      368.52      318.75      8.56 o 
  -6   9   3      126.90      124.68      5.28 o 
  -5   9   3      165.37      142.48      5.48 o 
  -4   9   3      205.92      215.39      5.94 o 
  -3   9   3       33.22       29.01      2.43 o 
  -2   9   3      108.11      108.14      4.51 o 
  -1   9   3      275.84      265.55      6.91 o 
   0   9   3       29.26       27.97      2.80 o 
   1   9   3      117.75      109.37      4.86 o 
   2   9   3       35.18       34.78      3.30 o 
   3   9   3       13.74       15.04      2.59 o 
   4   9   3       28.14       29.81      3.26 o 
   5   9   3       31.47       28.93      4.29 o 
   6   9   3       10.96       12.38      4.60 o 
   7   9   3      177.42      180.79     12.70 o 
   8   9   3      177.66      176.42      8.65 o 
   9   9   3        0.01        0.88      2.51 o 
  10   9   3        7.11        6.37      2.45 o 
  11   9   3        9.96       10.58      3.03 o 
  12   9   3       97.52      115.53     11.69 o 
  13   9   3       43.11       41.25      7.18 o 
  14   9   3       30.35       22.04      5.87 o 
  15   9   3        5.48        6.40      4.34 o 
  16   9   3        0.36        3.78      4.83 o 
 -16  10   3       39.29       53.66      9.89 o 
 -15  10   3      162.19      197.60     13.19 o 
 -14  10   3       35.66       37.56      6.04 o 
 -13  10   3       13.10       20.19      4.26 o 
 -12  10   3       25.01       25.72      4.56 o 
 -11  10   3        1.39        1.90      3.51 o 
 -10  10   3       31.46       25.00      3.87 o 
  -9  10   3       40.12       30.96      3.93 o 
  -8  10   3       19.21       20.77      3.23 o 
  -7  10   3      206.52      174.33      6.65 o 
  -6  10   3       36.64       37.40      3.37 o 
  -5  10   3      115.78      109.07      5.01 o 
  -4  10   3      126.35      119.58      5.20 o 
  -3  10   3       79.06       86.82      5.55 o 
  -2  10   3      154.88      192.93      9.08 o 
  -1  10   3     1347.15     1274.18     15.71 o 
   0  10   3      499.38      467.30     11.08 o 
   1  10   3     2192.67     2117.08     34.45 o 
   2  10   3      612.43      591.60     14.54 o 
   3  10   3      126.43      124.37      6.72 o 
   4  10   3       18.88       20.34      3.14 o 
   5  10   3      143.79      144.57      8.92 o 
   6  10   3       25.52       23.39      4.08 o 
   7  10   3      458.65      442.39     18.57 o 
   8  10   3      347.48      357.15     14.76 o 
   9  10   3       75.61       80.68      6.15 o 
  10  10   3       72.84       70.64      6.03 o 
  11  10   3       55.60       57.77      6.58 o 
  12  10   3        2.30       -0.91      3.25 o 
  13  10   3      102.78      100.01     13.84 o 
  14  10   3        5.38       11.00      4.44 o 
  15  10   3       39.53       35.82     10.57 o 
 -15  11   3       65.40       93.25     11.36 o 
 -14  11   3      146.94      177.76     12.58 o 
 -13  11   3        8.64       12.85      4.19 o 
 -12  11   3       78.82       84.24      8.32 o 
 -11  11   3       56.19       70.68     10.42 o 
 -10  11   3        9.30       16.66      4.23 o 
  -9  11   3        1.84        8.79      3.22 o 
  -8  11   3       17.24       15.61      3.24 o 
  -7  11   3       68.58       63.92      4.89 o 
  -6  11   3      103.50      109.55      5.79 o 
  -5  11   3      112.58      123.78      5.66 o 
  -4  11   3      509.97      420.22     10.03 o 
  -3  11   3      186.04      180.07      6.02 o 
  -2  11   3      405.39      378.47     10.17 o 
  -1  11   3       23.65       33.32      3.33 o 
   0  11   3      189.31      175.81      6.99 o 
   1  11   3        3.67        6.66      2.86 o 
   2  11   3      548.93      520.39     14.04 o 
   3  11   3       25.60       31.00      4.27 o 
   4  11   3      456.16      456.22     13.35 o 
   5  11   3      981.67      961.51     23.80 o 
   6  11   3      653.76      656.04     20.02 o 
   7  11   3       61.62       65.98      6.82 o 
   8  11   3      725.10      685.57     26.04 o 
   9  11   3      276.76      249.26     13.33 o 
  10  11   3      314.87      295.43     12.63 o 
  11  11   3        6.61       13.85      5.25 o 
  12  11   3       52.40       54.70      8.68 o 
  13  11   3      106.02      115.26     12.69 o 
  14  11   3        0.00       16.31      8.84 o 
 -14  12   3      118.31      138.22     11.25 o 
 -13  12   3       35.67       37.18      6.09 o 
 -12  12   3       13.35       12.24      6.97 o 
 -11  12   3       20.67       18.67      4.20 o 
 -10  12   3        1.87       -2.59      2.59 o 
  -9  12   3        2.64       -0.82      3.21 o 
  -8  12   3        5.86        3.48      2.46 o 
  -7  12   3       53.27       62.82      4.93 o 
  -6  12   3        2.98        6.17      2.32 o 
  -5  12   3       18.06       26.00      3.89 o 
  -4  12   3       32.92       26.82      3.77 o 
  -3  12   3      207.01      177.93      8.85 o 
  -2  12   3        1.22        0.89      2.13 o 
  -1  12   3      239.07      216.67      9.54 o 
   0  12   3       22.14       13.98      3.16 o 
   1  12   3        0.97        4.58      3.51 o 
   2  12   3       23.43       25.35      3.92 o 
   3  12   3       61.02       66.68      6.62 o 
   4  12   3       96.54      106.26      8.36 o 
   5  12   3        9.72       16.22      4.51 o 
   6  12   3       28.38       30.28      4.98 o 
   7  12   3       11.77       13.65      4.05 o 
   8  12   3       60.55       51.25      6.50 o 
   9  12   3      133.70      125.86      9.92 o 
  10  12   3        0.79        0.74      2.97 o 
  11  12   3        0.47        4.33      3.18 o 
  12  12   3        3.02        3.37      4.44 o 
  13  12   3        3.58       -3.39      5.97 o 
 -13  13   3      169.72      182.58     15.67 o 
 -12  13   3       40.53       44.00      8.14 o 
 -11  13   3        0.21       -1.32      5.25 o 
 -10  13   3        5.97        1.37      3.45 o 
  -9  13   3      100.08      107.95      7.87 o 
  -8  13   3       10.66       16.90      3.53 o 
  -7  13   3       50.85       59.01     11.28 o 
  -6  13   3       43.08       45.78      4.94 o 
  -5  13   3      208.07      220.16     10.47 o 
  -4  13   3        0.00        0.04      2.28 o 
  -3  13   3       53.58       51.02      5.14 o 
  -2  13   3        0.08        1.66      2.47 o 
  -1  13   3      167.17      146.87      8.21 o 
   0  13   3       82.10       73.98      6.02 o 
   1  13   3       35.72       32.34      4.01 o 
   2  13   3       40.80       36.44      4.41 o 
   3  13   3      104.61      110.50      7.32 o 
   4  13   3      197.66      194.85     11.66 o 
   5  13   3       29.37       29.61      5.09 o 
   6  13   3        4.02       11.64      4.69 o 
   7  13   3       64.96       71.29      7.60 o 
   8  13   3        7.63        9.23      3.94 o 
   9  13   3       10.18        7.73      3.78 o 
  10  13   3       15.72        3.62      3.20 o 
  11  13   3       28.81       35.68      5.87 o 
 -12  14   3       50.84       64.72      9.96 o 
 -11  14   3        6.57        6.14     12.42 o 
 -10  14   3        0.07       16.28      7.15 o 
  -9  14   3       29.46       26.47      5.24 o 
  -8  14   3       34.72       37.07      8.67 o 
  -7  14   3      102.02      115.93      9.51 o 
  -6  14   3      140.08      131.08      8.57 o 
  -5  14   3      166.64      161.32      9.41 o 
  -4  14   3        6.97       -0.13      2.43 o 
  -3  14   3       40.76       43.08      5.02 o 
  -2  14   3       40.88       34.84      4.53 o 
  -1  14   3        1.06       -0.35      2.35 o 
   0  14   3        2.11        2.03      2.57 o 
   1  14   3       18.03       18.39      3.34 o 
   2  14   3        9.63       14.32      3.54 o 
   3  14   3        0.89        6.05      3.27 o 
   4  14   3        1.31        2.48      3.18 o 
   5  14   3        1.45        4.83      3.58 o 
   6  14   3       31.99       35.28      5.76 o 
   7  14   3       30.38       37.15      6.30 o 
   8  14   3        1.54        5.01      4.16 o 
   9  14   3        0.63       -2.93      4.50 o 
  10  14   3       24.09       21.87      4.98 o 
  11  14   3        5.92       27.46      8.06 o 
 -10  15   3        7.32        9.24      6.81 o 
  -9  15   3        3.10        7.97      3.88 o 
  -8  15   3      129.87      162.93     12.09 o 
  -7  15   3       56.26       53.47      7.05 o 
  -6  15   3      266.15      289.46     15.56 o 
  -5  15   3        3.23        5.97      3.10 o 
  -4  15   3       55.96       54.12      5.87 o 
  -3  15   3      127.06      132.55      8.97 o 
  -2  15   3       15.72       10.75      3.29 o 
  -1  15   3       43.42       54.71      5.81 o 
   0  15   3       93.74      101.28      9.18 o 
   1  15   3        0.47        2.14      2.48 o 
   2  15   3       27.77       36.41      4.87 o 
   3  15   3        0.66        6.44      3.42 o 
   4  15   3       19.80       22.76      5.22 o 
   5  15   3       28.76       39.49      6.44 o 
   6  15   3       79.05       86.24      9.13 o 
   7  15   3        5.57        8.74      6.22 o 
   8  15   3       71.57       66.00      8.03 o 
   9  15   3       18.07       13.68      7.18 o 
  -9  16   3       12.17        7.81      5.60 o 
  -8  16   3        1.02       12.57      8.48 o 
  -7  16   3       80.42       95.03      9.65 o 
  -6  16   3       31.49       37.71      6.18 o 
  -5  16   3        0.84        1.99      3.11 o 
  -4  16   3       83.43      106.16      8.40 o 
  -3  16   3      169.82      183.58     10.82 o 
  -2  16   3       70.84       88.66      7.77 o 
  -1  16   3       24.36       38.41      6.45 o 
   0  16   3      123.89      144.41     10.09 o 
   1  16   3       46.61       40.47      7.93 o 
   2  16   3       51.11       58.84      9.41 o 
   3  16   3       25.10       24.68      5.19 o 
   4  16   3        1.11        7.82      4.28 o 
   5  16   3      187.57      222.34     14.45 o 
   6  16   3       38.90       38.02      6.66 o 
   7  16   3       82.44       93.04     16.56 o 
  -5  17   3       86.73      104.74     17.26 o 
  -4  17   3       31.98       41.27      6.62 o 
  -3  17   3       86.67      101.00      9.36 o 
  -2  17   3       12.02       25.51      5.05 o 
  -1  17   3        2.11        7.18      3.21 o 
   0  17   3        3.68        4.51      3.01 o 
   1  17   3      388.05      401.69     16.48 o 
   2  17   3        2.33        8.72      8.11 o 
   3  17   3        0.77       -1.45      5.08 o 
  -1  18   3        2.24        1.40      5.39 o 
 -19   0   4       72.08       68.99     13.59 o 
 -18   0   4       49.75       63.55      9.96 o 
 -17   0   4        9.10        5.12      8.13 o 
 -16   0   4      330.97      392.53     20.85 o 
 -15   0   4       18.93       15.38      4.74 o 
 -14   0   4      283.94      283.83     16.90 o 
 -13   0   4      220.45      186.69     13.09 o 
 -12   0   4       45.64       38.86      6.12 o 
 -11   0   4       12.06        8.30      8.37 o 
 -10   0   4      342.41      297.77     10.84 o 
  -9   0   4       88.91       67.86      5.11 o 
  -8   0   4      178.05      194.62     10.26 o 
  -7   0   4       79.27       89.24      5.74 o 
  -6   0   4      127.01      114.90      6.72 o 
  -4   0   4        4.79       12.77      2.92 o 
  -3   0   4       20.19       31.08      2.75 o 
  -2   0   4      684.31      734.55     14.19 o 
  -1   0   4      987.47     1126.66     14.30 o 
   0   0   4     2340.92     2337.89     31.99 o 
   1   0   4      187.84      240.46      8.18 o 
   2   0   4      141.21      143.38      5.77 o 
   3   0   4      453.41      440.70      8.03 o 
   4   0   4    27071.35    27977.57    217.92 o 
   5   0   4      268.87      303.44     10.27 o 
   6   0   4      312.67      307.98     10.55 o 
   7   0   4      519.31      520.45     13.83 o 
   8   0   4        9.59       14.33      3.32 o 
   9   0   4       79.84       99.65      6.59 o 
  10   0   4       14.50       15.37      7.00 o 
  11   0   4       35.18       39.12      6.49 o 
  12   0   4       94.43       91.49     10.00 o 
  13   0   4      742.08      762.46     56.58 o 
  14   0   4       87.42       91.78     13.50 o 
  15   0   4       45.05       58.75      8.79 o 
  16   0   4       29.27       25.81      6.14 o 
  17   0   4        3.70        2.51      5.86 o 
 -19   1   4        9.78        6.83      4.64 o 
 -18   1   4       30.59       36.33      5.29 o 
 -17   1   4       18.85       29.15      6.59 o 
 -16   1   4       16.89       26.78      4.50 o 
 -15   1   4        1.92        1.57      2.99 o 
 -14   1   4        0.12        3.22      3.85 o 
 -13   1   4      239.01      222.14     10.13 o 
 -12   1   4      187.96      161.04      8.36 o 
 -11   1   4        4.61        9.54      2.66 o 
 -10   1   4       11.36       22.41      2.64 o 
  -9   1   4        3.41        3.72      1.60 o 
  -8   1   4      587.03      523.79      9.70 o 
  -7   1   4      366.34      384.31      8.17 o 
  -6   1   4      275.52      383.53      6.79 o 
  -5   1   4     1185.92     1314.24     15.86 o 
  -4   1   4     1467.85     1482.55     13.23 o 
  -3   1   4      506.73      560.00      6.83 o 
  -2   1   4        7.30       10.32      1.56 o 
  -1   1   4      519.79      508.60      7.95 o 
   0   1   4      191.14      201.43      5.70 o 
   1   1   4      321.12      300.75      5.72 o 
   2   1   4      357.70      378.37      7.65 o 
   3   1   4        9.41       55.71      5.97 o 
   4   1   4     2582.48     2594.45     24.53 o 
   5   1   4     2031.47     2127.31     14.87 o 
   6   1   4      236.66      265.57      9.99 o 
   7   1   4       40.47       56.48      3.41 o 
   8   1   4       27.65       29.34      2.86 o 
   9   1   4      104.33      106.82      5.48 o 
  10   1   4       50.68       44.86      5.25 o 
  11   1   4        7.24       15.74      3.20 o 
  12   1   4       84.75       88.83      6.63 o 
  13   1   4        0.06        1.07      1.94 o 
  14   1   4       41.21       38.56      4.78 o 
  15   1   4       16.00       20.89      3.89 o 
  16   1   4       64.06       56.33      7.19 o 
  17   1   4       22.18       17.55      5.16 o 
 -18   2   4       28.27       27.88      5.79 o 
 -17   2   4        4.20        4.05      2.71 o 
 -16   2   4        6.83       12.43      4.22 o 
 -15   2   4       39.25       40.56      5.00 o 
 -14   2   4       65.89       48.62      5.15 o 
 -13   2   4       36.00       23.30      3.51 o 
 -12   2   4       89.78       84.91      6.11 o 
 -11   2   4       89.27       71.81      5.65 o 
 -10   2   4      153.12      144.41      6.22 o 
  -9   2   4     1377.67     1271.84     17.44 o 
  -8   2   4      457.40      410.37     13.86 o 
  -7   2   4      442.02      424.49      9.57 o 
  -6   2   4      171.52      161.90      3.80 o 
  -5   2   4       50.75       54.91      2.25 o 
  -4   2   4       21.12       32.19      1.70 o 
  -3   2   4      701.14      745.36      7.94 o 
  -2   2   4      215.94      226.16      5.59 o 
  -1   2   4       16.46       16.35      1.66 o 
   0   2   4      240.60      246.34      6.08 o 
   1   2   4       60.17       71.97      3.22 o 
   2   2   4      450.64      487.73      8.41 o 
   3   2   4      295.59      298.51      5.94 o 
   4   2   4      253.35      296.38      7.36 o 
   5   2   4        6.46        7.58      1.37 o 
   6   2   4        3.43       12.23      2.22 o 
   7   2   4       44.70       50.81      3.86 o 
   8   2   4       60.62      106.21      5.63 o 
   9   2   4       10.18       16.26      2.41 o 
  10   2   4        0.23        2.02      1.71 o 
  11   2   4       81.70       80.84      6.27 o 
  12   2   4        1.63        1.63      1.76 o 
  13   2   4        2.34        1.05      2.41 o 
  14   2   4       33.96       30.81      4.31 o 
  15   2   4       11.91        7.19      2.56 o 
  16   2   4        3.79        4.87      3.93 o 
  17   2   4      124.95      116.19     18.53 o 
 -18   3   4       37.00       45.20      7.03 o 
 -17   3   4        6.29       14.52      4.22 o 
 -16   3   4        3.83       10.77      4.11 o 
 -15   3   4        0.34        4.39      2.67 o 
 -14   3   4       13.27        9.69      3.00 o 
 -13   3   4       18.80       15.93      3.01 o 
 -12   3   4      143.14      124.18      7.29 o 
 -11   3   4       53.76       41.53      4.41 o 
 -10   3   4        8.73        7.75      1.93 o 
  -9   3   4     1421.90     1363.58     18.20 o 
  -8   3   4       78.80       73.97      4.19 o 
  -7   3   4      285.87      276.53      7.74 o 
  -6   3   4      108.08      117.70      3.32 o 
  -5   3   4       34.65       32.80      1.49 o 
  -4   3   4       83.75       90.93      2.98 o 
  -3   3   4      165.30      162.26      4.37 o 
  -2   3   4      774.77      797.58     10.77 o 
  -1   3   4      273.14      325.60      7.08 o 
   0   3   4       62.91       68.56      3.93 o 
   1   3   4        4.08       26.82      3.09 o 
   2   3   4       37.95       46.86      3.33 o 
   3   3   4      247.69      263.95      8.69 o 
   4   3   4        3.36        2.13      1.17 o 
   5   3   4       26.45       27.61      2.50 o 
   6   3   4        8.70       13.69      2.22 o 
   7   3   4        7.53        9.80      2.80 o 
   8   3   4       78.91      115.41      6.58 o 
   9   3   4      131.77      119.63      6.43 o 
  10   3   4       89.20       96.42      8.49 o 
  11   3   4       64.84       71.00      6.84 o 
  12   3   4        0.01        0.55      1.83 o 
  13   3   4       41.80       38.33      5.30 o 
  14   3   4        6.79        2.81      2.45 o 
  15   3   4        0.06        1.61      2.76 o 
  16   3   4       38.11       41.17     10.50 o 
  17   3   4        8.85       10.99      4.78 o 
 -18   4   4        7.88       12.70      5.33 o 
 -17   4   4       24.51       35.79     11.38 o 
 -16   4   4        4.16        9.91      4.10 o 
 -15   4   4        0.02       -0.23      5.26 o 
 -14   4   4       10.40       10.71      5.01 o 
 -13   4   4        5.15        1.20      3.69 o 
 -12   4   4      283.54      255.41     10.40 o 
 -11   4   4        8.00        6.84      3.38 o 
 -10   4   4     2054.74     1869.70     22.14 o 
  -9   4   4      214.23      228.85      7.55 o 
  -8   4   4        1.82        7.37      1.83 o 
  -7   4   4       30.68       33.37      2.46 o 
  -6   4   4       35.36       31.08      2.32 o 
  -5   4   4       71.66       68.57      2.41 o 
  -4   4   4      362.48      432.59      6.43 o 
  -3   4   4      325.68      322.40      6.00 o 
  -2   4   4      258.04      268.54      6.55 o 
  -1   4   4     1319.11     1429.96     15.28 o 
   0   4   4     1489.40     1595.27     16.36 o 
   1   4   4       56.93       61.02      3.84 o 
   2   4   4      374.39      376.83      9.22 o 
   3   4   4     1006.97     1004.75     15.26 o 
   4   4   4        7.50       10.01      2.10 o 
   5   4   4       14.90       16.85      1.99 o 
   6   4   4       97.67      100.30      4.65 o 
   7   4   4      165.89      187.77      8.07 o 
   8   4   4       53.10       60.93      4.78 o 
   9   4   4        6.56       79.38     12.65 o 
  10   4   4       90.18       96.72      7.62 o 
  11   4   4       92.83       96.96      7.94 o 
  12   4   4       17.60       10.79      3.84 o 
  13   4   4       90.86       99.35      8.45 o 
  14   4   4        3.81        4.41      2.59 o 
  15   4   4        8.03        2.60      5.22 o 
  16   4   4       46.39       54.35      8.97 o 
  17   4   4      174.82      200.66     22.16 o 
 -17   5   4      141.36      182.36     16.14 o 
 -16   5   4        3.07        9.60      5.22 o 
 -15   5   4       11.63       21.05      4.83 o 
 -14   5   4       41.44       43.46      6.04 o 
 -13   5   4       55.97       49.47      5.97 o 
 -12   5   4        0.18        4.83      2.38 o 
 -11   5   4       12.42        8.15      2.61 o 
 -10   5   4       36.04       33.39      3.14 o 
  -9   5   4      254.24      259.54      8.60 o 
  -8   5   4      345.81      333.77      8.91 o 
  -7   5   4      103.75       96.56      3.90 o 
  -6   5   4       88.35       87.05      3.61 o 
  -5   5   4      250.78      250.84      4.96 o 
  -4   5   4        0.15        1.20      0.88 o 
  -3   5   4      462.05      486.52      7.60 o 
  -2   5   4       57.27       72.04      3.18 o 
  -1   5   4      149.05      162.85      5.45 o 
   0   5   4       17.34       20.86      2.23 o 
   1   5   4       58.56       60.00      3.86 o 
   2   5   4       23.34       45.38      6.16 o 
   3   5   4        0.03        0.53      1.41 o 
   4   5   4      383.74      394.79     10.24 o 
   5   5   4       41.03       42.24      3.26 o 
   6   5   4        0.01        3.59      1.62 o 
   7   5   4      105.12      111.06      5.35 o 
   8   5   4      237.71      250.30      9.48 o 
   9   5   4       37.96       32.32      3.72 o 
  10   5   4        0.01        0.23      1.88 o 
  11   5   4      163.52      155.05     10.01 o 
  12   5   4       27.21       27.33      5.08 o 
  13   5   4       22.35       27.58      4.73 o 
  14   5   4       15.83       17.37      4.18 o 
  15   5   4        0.07       -0.84      3.75 o 
  16   5   4       32.05       44.16      8.20 o 
  17   5   4        4.02       -5.17      5.28 o 
 -17   6   4       13.01       34.54      8.33 o 
 -16   6   4        0.75        2.46      4.61 o 
 -15   6   4      291.41      322.10     16.39 o 
 -14   6   4        6.81        7.98      4.10 o 
 -13   6   4       26.37       25.40      8.91 o 
 -12   6   4       45.71       64.18     11.23 o 
 -11   6   4      212.39      207.54     16.17 o 
 -10   6   4        0.85        4.39      1.42 o 
  -9   6   4      313.38      317.79      8.41 o 
  -8   6   4      651.92      609.78     11.26 o 
  -7   6   4       16.11       12.78      1.60 o 
  -6   6   4      629.04      629.65     10.68 o 
  -5   6   4      225.96      232.38      5.67 o 
  -4   6   4     1044.05      985.55     11.05 o 
  -3   6   4      152.84      153.12      4.40 o 
  -2   6   4      280.70      299.84      6.26 o 
  -1   6   4       39.78      112.92      5.53 o 
   0   6   4     1785.34     1831.08     16.96 o 
   1   6   4      519.01      543.01     10.12 o 
   2   6   4        0.75        6.62      1.54 o 
   3   6   4      184.66      242.06      6.86 o 
   4   6   4      392.01      423.15     11.11 o 
   5   6   4      143.33      169.84      9.07 o 
   6   6   4       31.83       33.28      3.11 o 
   7   6   4       84.83      107.46      5.61 o 
   8   6   4       81.95       94.27      5.59 o 
   9   6   4      136.33      139.99      7.45 o 
  10   6   4       14.53       22.62      4.17 o 
  11   6   4       31.07       31.95      4.91 o 
  12   6   4      195.65      213.63     18.86 o 
  13   6   4       27.55       30.03      5.00 o 
  14   6   4       48.46       60.13      9.09 o 
  15   6   4       18.82       21.98      6.35 o 
  16   6   4      373.39      374.97     22.43 o 
  17   6   4      292.62      318.75     28.58 o 
 -17   7   4       59.96       73.14     15.31 o 
 -16   7   4       12.17       22.50      5.19 o 
 -15   7   4       82.04       95.25      9.27 o 
 -14   7   4      191.94      217.38     13.60 o 
 -13   7   4        9.91        5.81      4.51 o 
 -12   7   4        5.63        4.61      3.47 o 
 -11   7   4      141.44      127.65      9.40 o 
 -10   7   4       53.16       46.05      4.53 o 
  -9   7   4      559.67      534.29     14.52 o 
  -8   7   4     1438.23     1339.60     22.38 o 
  -7   7   4        0.75       -0.40      1.64 o 
  -6   7   4      983.86      918.82     15.40 o 
  -5   7   4      172.62      174.12      5.80 o 
  -4   7   4      132.40      133.67      4.86 o 
  -3   7   4        0.88        3.29      1.74 o 
  -2   7   4      407.84      399.98      7.79 o 
  -1   7   4        4.74       10.20      1.83 o 
   0   7   4      227.88      232.72      6.32 o 
   1   7   4       19.11       28.27      2.70 o 
   2   7   4       90.84       87.99      4.34 o 
   3   7   4       28.79       30.52      2.80 o 
   4   7   4       73.98       75.72      5.19 o 
   5   7   4       60.66       99.41      6.10 o 
   6   7   4        3.78        2.72      1.72 o 
   7   7   4      517.45      572.49     12.93 o 
   8   7   4       60.16       87.03      5.37 o 
   9   7   4        0.12        0.82      1.72 o 
  10   7   4        2.20        6.40      2.93 o 
  11   7   4        6.86        7.99      3.16 o 
  12   7   4        1.04       -0.33      3.50 o 
  13   7   4       43.92       54.57      6.91 o 
  14   7   4       26.71       19.76     12.00 o 
  15   7   4       92.49       97.74     11.39 o 
  16   7   4       14.20       20.15      7.66 o 
 -16   8   4      140.97      164.10     12.58 o 
 -15   8   4        5.13       -0.05      4.76 o 
 -14   8   4      281.56      313.05     16.15 o 
 -13   8   4       21.85       23.62      4.84 o 
 -12   8   4        4.75        7.21      4.08 o 
 -11   8   4       27.96       23.84      5.07 o 
 -10   8   4       32.70       39.69      4.78 o 
  -9   8   4        3.55        5.79      2.26 o 
  -8   8   4      187.79      164.94      7.19 o 
  -7   8   4        9.80        8.53      2.10 o 
  -6   8   4      130.98      141.44      6.38 o 
  -5   8   4      573.46      542.67     10.70 o 
  -4   8   4      150.31      159.77      5.20 o 
  -3   8   4      259.29      239.36      6.29 o 
  -2   8   4       29.03       22.77      2.04 o 
  -1   8   4       24.88       33.95      2.79 o 
   0   8   4       77.92       64.32      3.57 o 
   1   8   4        4.53        3.59      1.66 o 
   2   8   4        0.48        8.40      2.18 o 
   3   8   4       70.84       81.62      6.85 o 
   4   8   4       38.91       53.91      4.64 o 
   5   8   4        6.65       11.73      2.80 o 
   6   8   4       21.64       14.59      3.29 o 
   7   8   4       99.14      102.96      6.50 o 
   8   8   4       26.48       33.89      4.42 o 
   9   8   4      133.58      123.58      7.61 o 
  10   8   4       73.76       79.33      7.43 o 
  11   8   4       33.82       21.40      5.11 o 
  12   8   4       20.46       14.57      5.09 o 
  13   8   4        5.88       18.03      6.10 o 
  14   8   4      241.58      216.64     16.63 o 
  15   8   4       24.77       29.23      7.08 o 
 -16   9   4       14.73        9.74      7.21 o 
 -15   9   4       18.14       31.59      9.61 o 
 -14   9   4       45.83       52.54      7.43 o 
 -13   9   4        6.28        3.89      5.28 o 
 -12   9   4       23.26        1.32      6.90 o 
 -11   9   4       92.25       85.27      8.10 o 
 -10   9   4        0.18        7.57      2.48 o 
  -9   9   4       45.08       47.91      4.93 o 
  -8   9   4       18.89       30.19      3.48 o 
  -7   9   4      120.90       97.61      5.50 o 
  -6   9   4      159.05      130.76      5.80 o 
  -5   9   4      509.45      517.30     10.14 o 
  -4   9   4      190.57      181.29      6.41 o 
  -3   9   4      329.90      333.25      7.75 o 
  -2   9   4       23.53       25.26      2.43 o 
  -1   9   4       74.50       68.98      3.82 o 
   0   9   4       24.23       21.15      2.36 o 
   1   9   4      105.17       99.64      4.54 o 
   2   9   4      183.51      182.89      7.04 o 
   3   9   4        0.81        5.38      2.44 o 
   4   9   4       73.17       82.51      5.97 o 
   5   9   4       45.27       55.17      4.95 o 
   6   9   4        0.95        0.14      2.50 o 
   7   9   4       32.57       30.89      3.83 o 
   8   9   4       68.91       71.82      5.16 o 
   9   9   4      167.72      170.50      8.89 o 
  10   9   4      110.72      118.97      9.46 o 
  11   9   4        7.49        7.23      4.38 o 
  12   9   4        1.38        3.17      3.04 o 
  13   9   4       43.30       42.45      7.69 o 
  14   9   4      114.24      112.80     12.48 o 
 -15  10   4        1.44        7.90      6.06 o 
 -14  10   4        4.72        5.41      3.88 o 
 -13  10   4       23.99       15.20      8.29 o 
 -12  10   4       76.63      100.25      9.38 o 
 -11  10   4       12.69       18.49      7.00 o 
 -10  10   4       34.02       45.66      5.21 o 
  -9  10   4       46.80       44.75      4.97 o 
  -8  10   4       42.06       50.50      4.76 o 
  -7  10   4       44.87       53.06      4.64 o 
  -6  10   4      158.25      155.61      6.51 o 
  -5  10   4        6.32       39.52      5.49 o 
  -4  10   4      194.94      191.52      6.91 o 
  -3  10   4       23.97       23.09      2.49 o 
  -2  10   4       22.38       79.99      4.52 o 
  -1  10   4      134.62      120.29      5.14 o 
   0  10   4       10.26       16.03      2.58 o 
   1  10   4     1383.17     1356.18     21.73 o 
   2  10   4       11.41       13.73      3.00 o 
   3  10   4      567.57      555.51     17.35 o 
   4  10   4      598.07      613.35     15.88 o 
   5  10   4       41.31       46.51      4.66 o 
   6  10   4      127.62      129.98      7.80 o 
   7  10   4      410.64      425.51     13.80 o 
   8  10   4       47.57       47.22      5.01 o 
   9  10   4       61.18       62.05      5.12 o 
  10  10   4       39.13       29.40      5.45 o 
  11  10   4       26.24       35.13      7.77 o 
  12  10   4      138.84      127.10     17.23 o 
  13  10   4        0.32        1.47      3.93 o 
 -14  11   4       55.11       70.49      8.51 o 
 -13  11   4       15.72       14.49      6.47 o 
 -12  11   4       61.71       71.27      8.34 o 
 -11  11   4        4.65        8.69      3.98 o 
 -10  11   4      153.51      147.80      8.93 o 
  -9  11   4       60.10       99.41      7.42 o 
  -8  11   4       29.30       38.69      4.13 o 
  -7  11   4       30.79       24.42      2.99 o 
  -6  11   4       88.80       83.21      5.59 o 
  -5  11   4       41.16       38.35      4.04 o 
  -4  11   4        5.95       15.80      2.30 o 
  -3  11   4       14.69       13.38      2.72 o 
  -2  11   4       36.01       41.45      3.72 o 
  -1  11   4       51.25       66.11      4.68 o 
   0  11   4      437.73      435.81     11.45 o 
   1  11   4       88.61       88.63      6.13 o 
   2  11   4        0.01       -0.80      2.57 o 
   3  11   4      297.88      289.53     13.07 o 
   4  11   4       45.59       47.19      5.67 o 
   5  11   4        4.63       11.69      2.69 o 
   6  11   4        0.02        3.96      2.40 o 
   7  11   4      113.67      120.64      7.85 o 
   8  11   4      706.37      669.30     22.96 o 
   9  11   4       57.94       63.35      6.22 o 
  10  11   4        0.85        3.89      2.60 o 
  11  11   4        7.93       19.31      4.85 o 
  12  11   4        3.82       -2.93      3.34 o 
 -14  12   4       42.95       49.92     12.29 o 
 -13  12   4       12.24       14.95      5.47 o 
 -12  12   4      487.93      548.91     26.23 o 
 -11  12   4        4.44        2.81      4.12 o 
 -10  12   4       77.29       89.78      7.20 o 
  -9  12   4       50.38       60.94      5.83 o 
  -8  12   4       28.36       32.46      3.51 o 
  -7  12   4       72.31       69.90      5.31 o 
  -6  12   4       55.65       63.74      5.07 o 
  -5  12   4       23.06       30.88      4.15 o 
  -4  12   4       26.11       29.53      3.56 o 
  -3  12   4      108.63      102.08      6.61 o 
  -2  12   4       87.57       91.16      5.68 o 
  -1  12   4      105.44      163.89      8.71 o 
   0  12   4     1369.80     1271.34     23.09 o 
   1  12   4      102.31       94.46      6.63 o 
   2  12   4        3.70        5.19      3.18 o 
   3  12   4       32.09       34.25      5.04 o 
   4  12   4      263.22      247.30     12.90 o 
   5  12   4      295.26      289.52     14.10 o 
   6  12   4       16.20       25.75      4.33 o 
   7  12   4      101.19      111.19      7.88 o 
   8  12   4        4.44       10.93      3.37 o 
   9  12   4      263.21      257.01     14.09 o 
  10  12   4       16.17       17.73      3.98 o 
  11  12   4        0.66       24.74      6.28 o 
 -12  13   4      146.60      171.41     15.47 o 
 -11  13   4       29.21       16.07      5.18 o 
 -10  13   4       10.42       12.68      3.87 o 
  -9  13   4        3.10        8.36      4.76 o 
  -8  13   4       11.32       15.61      3.52 o 
  -7  13   4      127.58      140.29     10.30 o 
  -6  13   4        4.79       -0.19      2.73 o 
  -5  13   4        8.51        9.20      3.00 o 
  -4  13   4       35.84       38.16      5.07 o 
  -3  13   4       10.85       15.82      3.10 o 
  -2  13   4       18.28       16.21      3.72 o 
  -1  13   4       52.29       52.74      5.09 o 
   0  13   4       23.65       27.37      4.01 o 
   1  13   4       12.85       14.18      3.24 o 
   2  13   4       46.34       34.40      5.19 o 
   3  13   4       88.47      102.70      8.60 o 
   4  13   4       56.83       67.97      7.22 o 
   5  13   4        0.18        3.52      4.02 o 
   6  13   4        2.82        7.66      2.93 o 
   7  13   4       57.10       51.13      6.03 o 
   8  13   4        8.25        8.80      3.76 o 
   9  13   4        7.19        9.54      3.82 o 
  10  13   4        0.90       -1.29      3.29 o 
 -10  14   4       44.50       28.60      9.86 o 
  -9  14   4        7.78        4.24      4.46 o 
  -8  14   4       11.77       11.46      3.24 o 
  -7  14   4       35.07       43.21      6.01 o 
  -6  14   4      303.83      361.24     16.79 o 
  -5  14   4       42.09       59.85      7.16 o 
  -4  14   4        5.90        3.78      3.44 o 
  -3  14   4       14.85       11.37      3.32 o 
  -2  14   4        3.56       11.26      2.79 o 
  -1  14   4       76.29       71.01      6.15 o 
   0  14   4        0.36        3.34      2.61 o 
   1  14   4       26.37       22.34      4.64 o 
   2  14   4       56.72       47.70      6.56 o 
   3  14   4        2.00        2.11      2.91 o 
   4  14   4        3.06        1.64      2.98 o 
   5  14   4       26.44       34.60      5.72 o 
   6  14   4       22.35       19.94      5.17 o 
   7  14   4       12.68       14.96      4.20 o 
   8  14   4       15.21       18.76      3.98 o 
   9  14   4       14.03       12.27      6.23 o 
  -9  15   4       14.24       32.94     11.06 o 
  -8  15   4        0.93        0.03      2.95 o 
  -7  15   4        0.01       -0.18      3.50 o 
  -6  15   4        2.63        2.02      3.47 o 
  -5  15   4       89.12       97.04      9.42 o 
  -4  15   4      109.00      131.00     10.66 o 
  -3  15   4        0.44        5.45      3.07 o 
  -2  15   4       74.25       71.52      6.61 o 
  -1  15   4       54.25       68.63      7.47 o 
   0  15   4        1.51        7.73      3.91 o 
   1  15   4       35.39       37.76      5.87 o 
   2  15   4       94.00      102.52      9.52 o 
   3  15   4       53.49       74.39      8.38 o 
   4  15   4       28.40       32.63      5.83 o 
   5  15   4        2.49        0.97      3.47 o 
   6  15   4        0.93        6.24      3.95 o 
   7  15   4       25.86       28.80      5.07 o 
   8  15   4        0.70        1.95      6.71 o 
  -7  16   4        0.00        8.59      7.92 o 
  -6  16   4        3.97       -0.39      4.11 o 
  -5  16   4       68.58       76.37     10.31 o 
  -4  16   4        4.89        5.03      3.86 o 
  -3  16   4       53.56       58.97     10.93 o 
  -2  16   4        0.82        1.94      2.72 o 
  -1  16   4        6.43       12.48      3.58 o 
   0  16   4       52.94       63.21      9.77 o 
   1  16   4       50.80       58.37      7.63 o 
   2  16   4        9.20       12.72      5.40 o 
   3  16   4       30.76       23.59      5.28 o 
   4  16   4       79.57       89.88      9.47 o 
   5  16   4        0.05       -0.42      5.95 o 
  -4  17   4       19.35        3.63      4.65 o 
  -3  17   4       36.79       35.91     10.83 o 
  -2  17   4        7.45        7.42      4.26 o 
  -1  17   4       72.37       97.01     16.56 o 
   0  17   4      176.86      195.76     23.37 o 
   1  17   4       47.02       42.55     11.98 o 
 -18   1   5      131.72      145.81     11.53 o 
 -17   1   5       61.04       79.99      7.44 o 
 -16   1   5      199.37      230.04     11.86 o 
 -15   1   5        0.78        0.88      2.85 o 
 -14   1   5        3.13        1.29      2.52 o 
 -13   1   5        0.42       -0.16      2.47 o 
 -12   1   5       15.98       12.53      2.93 o 
 -11   1   5        8.84        2.37      2.22 o 
 -10   1   5      452.05      396.15     10.88 o 
  -9   1   5        1.24        2.35      1.41 o 
  -8   1   5      375.28      374.31      9.51 o 
  -7   1   5       49.94       55.66      3.99 o 
  -6   1   5       72.56       69.47      3.33 o 
  -5   1   5      240.02      254.07      5.78 o 
  -4   1   5       28.85       31.66      2.15 o 
  -3   1   5      426.56      447.67      8.18 o 
  -2   1   5      691.31      771.17     10.72 o 
  -1   1   5       11.83        7.67      1.32 o 
   0   1   5      223.96      228.87      6.04 o 
   1   1   5       80.00       79.87      3.36 o 
   2   1   5       17.11       12.29      1.31 o 
   3   1   5        1.00        3.80      1.50 o 
   4   1   5        5.55        3.37      1.66 o 
   5   1   5       35.82       31.35      2.76 o 
   6   1   5        0.11        1.27      1.42 o 
   7   1   5     3902.02     3902.32     35.92 o 
   8   1   5      123.82      121.52      6.13 o 
   9   1   5        0.04       -1.68      1.75 o 
  10   1   5        8.33        6.42      2.44 o 
  11   1   5       18.03       15.72      3.86 o 
  12   1   5       92.93       73.34      6.51 o 
  13   1   5        2.97        2.64      2.74 o 
  14   1   5       66.79       50.14      5.79 o 
  15   1   5       34.79       31.72      4.72 o 
  16   1   5        1.16        3.32      2.64 o 
  17   1   5        1.73        6.37      5.44 o 
 -18   2   5       68.67       80.02     15.31 o 
 -17   2   5       62.06       66.54     11.72 o 
 -16   2   5       48.82       57.75      7.62 o 
 -15   2   5       35.37       35.22      6.10 o 
 -14   2   5       16.08        4.11      3.14 o 
 -13   2   5       11.80        3.95      3.67 o 
 -12   2   5        4.57        3.13      2.67 o 
 -11   2   5      212.42      171.35      8.74 o 
 -10   2   5       13.30        3.99      1.72 o 
  -9   2   5      778.63      764.16     14.82 o 
  -8   2   5       64.41       58.87      4.67 o 
  -7   2   5      793.13      787.52     14.34 o 
  -6   2   5       13.67       17.70      2.23 o 
  -5   2   5       19.30       26.00      2.08 o 
  -4   2   5        0.38        0.99      1.06 o 
  -3   2   5       78.54       82.06      3.31 o 
  -2   2   5      467.45      489.36      8.63 o 
  -1   2   5      534.61      520.80      8.45 o 
   0   2   5      388.24      376.91      7.82 o 
   1   2   5      113.24      108.17      4.32 o 
   2   2   5       27.47       24.67      2.22 o 
   3   2   5        1.29        5.14      1.44 o 
   4   2   5      191.93      202.80      7.12 o 
   5   2   5      434.24      454.19      9.91 o 
   6   2   5      263.60      283.18      8.98 o 
   7   2   5       96.74       93.36      5.32 o 
   8   2   5        0.64       -0.10      1.70 o 
   9   2   5       45.46       43.36      4.05 o 
  10   2   5        0.10        1.35      2.06 o 
  11   2   5       21.72       15.64      3.00 o 
  12   2   5       11.70        2.14      2.36 o 
  13   2   5       96.99       97.62      7.59 o 
  14   2   5       52.89       49.68      6.54 o 
  15   2   5        7.53        4.52      2.63 o 
  16   2   5        0.02        2.45      3.86 o 
  17   2   5        1.02        0.00      4.78 o 
 -18   3   5        0.31       -7.49      7.49 o 
 -17   3   5        0.07        0.04      4.32 o 
 -16   3   5       21.54       18.61      4.73 o 
 -15   3   5        3.60        4.24      2.77 o 
 -14   3   5      106.76      124.06      8.32 o 
 -13   3   5      199.75      177.97      9.64 o 
 -12   3   5        0.06       -0.65      2.20 o 
 -11   3   5       11.08       16.11      2.98 o 
 -10   3   5       13.24        4.63      1.97 o 
  -9   3   5      876.25      836.89     15.41 o 
  -8   3   5      692.66      658.71     13.36 o 
  -7   3   5      574.06      523.09     11.74 o 
  -6   3   5       91.18       94.49      5.02 o 
  -5   3   5       99.69      101.08      5.26 o 
  -4   3   5        0.00       -0.85      1.11 o 
  -3   3   5       36.95       36.84      2.38 o 
  -2   3   5      180.56      179.07      5.71 o 
  -1   3   5       50.73       55.01      3.33 o 
   0   3   5        8.37        9.72      1.85 o 
   1   3   5      105.99      110.05      4.83 o 
   2   3   5      160.71      147.79      5.60 o 
   3   3   5        0.61        1.65      1.33 o 
   4   3   5        1.80        3.02      1.77 o 
   5   3   5       35.56       36.50      3.76 o 
   6   3   5      244.59      248.14      9.41 o 
   7   3   5        1.45        1.36      1.93 o 
   8   3   5        0.44        2.18      2.62 o 
   9   3   5        4.25       -0.34      1.80 o 
  10   3   5       16.02       18.88      3.98 o 
  11   3   5        7.19        7.52      2.58 o 
  12   3   5        9.00        1.88      4.03 o 
  13   3   5        3.26        3.85      2.33 o 
  14   3   5        3.69        6.06      3.54 o 
  15   3   5        5.78       11.41      5.51 o 
  16   3   5       12.03        8.08      4.02 o 
  17   3   5        0.34       -4.26      5.24 o 
 -17   4   5       21.89       26.06      6.82 o 
 -16   4   5       12.92       25.98      5.68 o 
 -15   4   5       84.64       92.23     10.23 o 
 -14   4   5       16.09       16.01      4.85 o 
 -13   4   5      151.28      132.29      8.21 o 
 -12   4   5        3.82        1.45      2.20 o 
 -11   4   5        7.72        4.07      2.78 o 
 -10   4   5       10.30        4.76      1.83 o 
  -9   4   5     1149.54     1094.50     17.67 o 
  -8   4   5       66.16       66.65      4.37 o 
  -7   4   5       78.12       82.87      5.58 o 
  -6   4   5      780.08      761.43     13.78 o 
  -5   4   5       20.73       24.43      2.73 o 
  -4   4   5       27.61       24.32      2.26 o 
  -3   4   5       62.20       59.54      2.88 o 
  -2   4   5       12.15        8.68      1.58 o 
  -1   4   5      377.82      373.87      8.67 o 
   0   4   5     1110.90     1134.69     17.16 o 
   1   4   5      108.93      112.01      5.53 o 
   2   4   5      122.15      126.08      5.40 o 
   3   4   5       63.57       65.15      3.92 o 
   4   4   5      244.80      245.07      8.20 o 
   5   4   5       20.82       19.57      2.75 o 
   6   4   5       35.99       40.21      4.04 o 
   7   4   5       15.93       14.33      2.63 o 
   8   4   5        0.02        0.65      1.75 o 
   9   4   5       21.18       19.13      3.37 o 
  10   4   5       16.65       13.69      3.23 o 
  11   4   5       76.52       76.99     10.63 o 
  12   4   5       64.70       59.05      6.73 o 
  13   4   5       61.85       58.91      7.09 o 
  14   4   5       43.64       34.52      5.73 o 
  15   4   5       34.56       29.17      5.41 o 
  16   4   5        2.28        1.22      4.65 o 
 -16   5   5        1.75        3.75      4.13 o 
 -15   5   5       16.30       15.14      5.23 o 
 -14   5   5       50.09       50.62     11.36 o 
 -13   5   5        6.25       14.83      4.59 o 
 -12   5   5       49.74       49.96      5.09 o 
 -11   5   5       39.27       40.25      5.44 o 
 -10   5   5        3.07        0.08      1.73 o 
  -9   5   5      173.12      154.86      6.86 o 
  -8   5   5        7.76        4.58      1.62 o 
  -7   5   5      533.11      532.24     10.95 o 
  -6   5   5     1075.43     1059.20     16.69 o 
  -5   5   5      622.81      608.55     12.50 o 
  -4   5   5       11.08        7.96      1.58 o 
  -3   5   5        7.26        5.58      1.17 o 
  -2   5   5        8.19        6.83      1.52 o 
  -1   5   5       82.98       96.87      5.85 o 
   0   5   5      133.09      139.93      5.53 o 
   1   5   5        0.04        1.04      1.80 o 
   2   5   5      423.78      427.07     11.11 o 
   3   5   5        4.00        3.83      1.55 o 
   4   5   5       58.01       66.08      4.20 o 
   5   5   5       51.35       47.73      3.64 o 
   6   5   5       48.50       40.81      4.07 o 
   7   5   5       59.12       63.18      5.19 o 
   8   5   5      492.63      466.90     14.03 o 
   9   5   5       35.03       31.77      4.02 o 
  10   5   5       29.51       21.47      4.19 o 
  11   5   5      495.06      506.33     18.88 o 
  12   5   5       34.84       40.71      6.17 o 
  13   5   5        0.06       -1.48      2.50 o 
  14   5   5        0.00        2.84      2.97 o 
  15   5   5        0.93        6.60      4.17 o 
  16   5   5       61.80       71.56     14.47 o 
 -16   6   5       65.31       92.59      9.69 o 
 -15   6   5       24.63       10.83      3.94 o 
 -14   6   5       27.97       31.60      5.60 o 
 -13   6   5      162.98      165.12     11.59 o 
 -12   6   5       27.99       34.00      5.42 o 
 -11   6   5      178.59      189.19     11.54 o 
 -10   6   5       61.11       59.07      4.52 o 
  -9   6   5       25.10       19.19      2.85 o 
  -8   6   5        1.68       -0.30      1.80 o 
  -7   6   5        1.87        2.46      2.29 o 
  -6   6   5       22.07       18.88      2.50 o 
  -5   6   5        0.14        3.58      1.43 o 
  -4   6   5       62.05       55.66      3.40 o 
  -3   6   5       33.58       32.36      2.33 o 
  -2   6   5      141.82      139.81      5.02 o 
  -1   6   5       33.26       36.66      3.07 o 
   0   6   5      139.11      134.50      5.65 o 
   1   6   5       16.47       15.53      2.52 o 
   2   6   5       22.93       23.10      3.04 o 
   3   6   5      222.32      236.47      8.77 o 
   4   6   5      495.67      485.24     12.60 o 
   5   6   5       66.10       62.48      4.49 o 
   6   6   5       11.53       10.88      2.69 o 
   7   6   5      451.14      423.12     13.31 o 
   8   6   5       55.56       56.71      5.22 o 
   9   6   5       10.23        6.80      2.60 o 
  10   6   5        1.53        3.04      3.18 o 
  11   6   5        0.37        1.51      4.29 o 
  12   6   5       11.85       11.39      3.55 o 
  13   6   5        2.03        9.00      4.18 o 
  14   6   5        0.08       -1.89      3.28 o 
  15   6   5        0.51       15.32      8.45 o 
 -16   7   5       34.76       34.61     11.16 o 
 -15   7   5       54.90       75.68      8.85 o 
 -14   7   5       10.69        9.36      3.52 o 
 -13   7   5       86.70       99.85      9.41 o 
 -12   7   5        0.01        2.83      6.34 o 
 -11   7   5       41.60       46.10      6.32 o 
 -10   7   5       81.50       85.75      6.43 o 
  -9   7   5        0.13        1.57      2.03 o 
  -8   7   5        8.73       13.94      3.06 o 
  -7   7   5      414.73      409.35     12.98 o 
  -6   7   5      575.41      576.72     15.06 o 
  -5   7   5      909.42      863.35     21.18 o 
  -4   7   5      888.53      860.75     23.15 o 
  -3   7   5       92.66       99.51      4.60 o 
  -2   7   5        0.39       -0.21      1.21 o 
  -1   7   5       31.63       32.81      2.97 o 
   0   7   5        0.20        1.30      1.42 o 
   1   7   5        0.78       -0.44      1.51 o 
   2   7   5      143.56      132.72      6.75 o 
   3   7   5      330.29      335.14     10.92 o 
   4   7   5      267.69      264.00      9.72 o 
   5   7   5       99.37       97.23      6.07 o 
   6   7   5      189.42      176.32      7.56 o 
   7   7   5       56.03       60.55      5.41 o 
   8   7   5       16.52       18.55      3.31 o 
   9   7   5        1.87        2.12      2.38 o 
  10   7   5       60.36       58.60      6.67 o 
  11   7   5       26.44       26.66      4.94 o 
  12   7   5       43.76       34.46      5.44 o 
  13   7   5        6.26        6.36      5.10 o 
  14   7   5       16.05       11.27      5.24 o 
 -15   8   5       31.93       39.37      6.46 o 
 -14   8   5        4.96        0.36      5.94 o 
 -13   8   5       21.28       25.09      5.31 o 
 -12   8   5        5.09        3.83      3.42 o 
 -11   8   5       15.04       24.05      5.00 o 
 -10   8   5        1.93        2.23      3.21 o 
  -9   8   5        1.10       -1.49      1.90 o 
  -8   8   5       84.32       90.31      6.41 o 
  -7   8   5       76.93       61.91      5.70 o 
  -6   8   5        4.90        6.58      5.08 o 
  -5   8   5      263.96      245.38     10.04 o 
  -4   8   5      997.62      974.60     19.38 o 
  -3   8   5      412.06      400.78     10.51 o 
  -2   8   5       65.85       62.21      4.30 o 
  -1   8   5       28.29       30.29      3.15 o 
   0   8   5       78.40       84.81      5.63 o 
   1   8   5       10.23       11.47      2.58 o 
   2   8   5       66.58       71.63      5.27 o 
   3   8   5       15.34       18.99      3.89 o 
   4   8   5       47.57       48.35      4.64 o 
   5   8   5       55.57       51.48      4.98 o 
   6   8   5        0.31        0.72      1.72 o 
   7   8   5       12.05        6.05      2.00 o 
   8   8   5        1.75        1.06      1.97 o 
   9   8   5       23.51       15.31      6.40 o 
  10   8   5       17.88       10.28      3.38 o 
  11   8   5       22.80       18.00      4.94 o 
  12   8   5        0.00        1.21      2.38 o 
  13   8   5       47.77       55.45      7.25 o 
  14   8   5      134.64      130.15     18.28 o 
 -14   9   5       80.42       66.09      8.08 o 
 -13   9   5      138.68      155.07     11.87 o 
 -12   9   5       13.98       18.44      4.95 o 
 -11   9   5      108.25      119.37      9.82 o 
 -10   9   5      191.75      200.85     10.17 o 
  -9   9   5        1.55        2.44      2.19 o 
  -8   9   5       50.62       38.08      5.33 o 
  -7   9   5      110.97       92.34      6.63 o 
  -6   9   5      409.83      363.48     12.67 o 
  -5   9   5      267.73      234.41      8.87 o 
  -4   9   5       12.12       14.00      2.91 o 
  -3   9   5      358.86      345.23     11.67 o 
  -2   9   5       64.53       67.64      4.05 o 
  -1   9   5       45.68       45.33      3.12 o 
   0   9   5       12.60        9.78      1.63 o 
   1   9   5      113.63      119.44      6.88 o 
   2   9   5       69.77       74.86      5.62 o 
   3   9   5      146.70      135.64      7.49 o 
   4   9   5      199.56      211.45      9.50 o 
   5   9   5       15.99       16.48      3.08 o 
   6   9   5       16.51       20.44      3.78 o 
   7   9   5        0.76       -0.04      2.40 o 
   8   9   5        0.01       -0.78      2.08 o 
   9   9   5       68.41       63.66      7.09 o 
  10   9   5       87.21       85.45      8.33 o 
  11   9   5        0.12       -3.23      3.39 o 
  12   9   5        4.93        5.35      3.19 o 
  13   9   5       11.54        7.46      4.64 o 
 -14  10   5       51.27       42.28     11.62 o 
 -13  10   5      126.95      144.32     11.70 o 
 -12  10   5       11.61        7.67      3.55 o 
 -11  10   5       51.29       69.60      7.79 o 
 -10  10   5        3.88        1.36      2.50 o 
  -9  10   5       11.78        7.19      2.84 o 
  -8  10   5        2.25       -3.21      3.21 o 
  -7  10   5       14.78        6.35      2.43 o 
  -6  10   5        0.02       -2.05      2.05 o 
  -5  10   5       29.77       27.01      3.25 o 
  -4  10   5       12.44       12.54      2.88 o 
  -3  10   5       75.82       75.03      7.01 o 
  -2  10   5       92.83       89.11      4.43 o 
  -1  10   5       87.96       78.29      4.50 o 
   0  10   5       51.98       50.49      4.66 o 
   1  10   5      683.10      658.65     16.55 o 
   2  10   5      333.44      323.70     11.89 o 
   3  10   5      885.83      859.40     19.47 o 
   4  10   5      154.28      163.62      8.75 o 
   5  10   5       46.12       47.06      4.85 o 
   6  10   5        0.38        1.52      2.31 o 
   7  10   5        0.43        2.39      2.98 o 
   8  10   5        2.20       -2.26      2.26 o 
   9  10   5      162.57      164.13     11.47 o 
  10  10   5      212.26      213.37     13.51 o 
  11  10   5       83.43       82.83      8.65 o 
  12  10   5       68.35       66.12      8.04 o 
 -13  11   5       11.11        6.65      9.86 o 
 -12  11   5      163.06      191.93     13.31 o 
 -11  11   5        1.89        4.54      5.69 o 
 -10  11   5       57.74       57.50      5.97 o 
  -9  11   5       78.57       89.64      7.19 o 
  -8  11   5       17.66       13.51      4.05 o 
  -7  11   5        5.43        4.10      3.27 o 
  -6  11   5        6.48        5.04      2.17 o 
  -5  11   5       10.14        5.86      2.39 o 
  -4  11   5       45.18       38.52      4.05 o 
  -3  11   5       39.00       35.29      4.36 o 
  -2  11   5      153.48      140.92      7.08 o 
  -1  11   5       36.59       34.03      3.34 o 
   0  11   5      137.03      122.84      6.70 o 
   1  11   5       69.46       75.23      6.07 o 
   2  11   5       84.47       72.67      6.04 o 
   3  11   5      136.06      136.08      8.13 o 
   4  11   5      199.47      209.48     10.15 o 
   5  11   5       14.79       12.48      3.14 o 
   6  11   5      153.39      139.52      8.59 o 
   7  11   5      551.64      550.38     16.82 o 
   8  11   5      331.21      328.07     15.00 o 
   9  11   5       72.09       64.19      8.30 o 
  10  11   5      357.42      348.38     17.44 o 
  11  11   5      166.93      158.31     12.14 o 
 -13  12   5       14.12        4.23      6.62 o 
 -12  12   5      135.58      157.72     14.83 o 
 -11  12   5        6.20        3.47      4.51 o 
 -10  12   5       25.30       23.00      4.26 o 
  -9  12   5       15.63        8.04      4.59 o 
  -8  12   5       11.35        9.93      3.45 o 
  -7  12   5        1.04        0.08      3.53 o 
  -6  12   5        6.97        3.75      2.30 o 
  -5  12   5       70.23       80.46      6.67 o 
  -4  12   5        0.34        0.59      2.04 o 
  -3  12   5       49.93       44.01      5.06 o 
  -2  12   5       32.43       35.37      3.83 o 
  -1  12   5      197.21      176.73      7.40 o 
   0  12   5        0.83        0.88      4.09 o 
   1  12   5      183.24      175.86      8.25 o 
   2  12   5       34.15       37.74      4.69 o 
   3  12   5       16.38       12.78      5.13 o 
   4  12   5        3.25        1.09      3.11 o 
   5  12   5        2.93        9.02      3.20 o 
   6  12   5       16.95       14.20      3.83 o 
   7  12   5        8.57        9.92      2.78 o 
   8  12   5       47.65       50.10      6.59 o 
   9  12   5        6.37        0.92      4.03 o 
  10  12   5       78.28       90.81     11.43 o 
  11  12   5       97.26       89.74     16.27 o 
 -11  13   5      156.81      204.21     22.82 o 
 -10  13   5        2.14        1.54      3.77 o 
  -9  13   5        0.62        1.91      3.46 o 
  -8  13   5        5.70       11.13      4.87 o 
  -7  13   5       50.79       47.71      9.97 o 
  -6  13   5        7.99       11.81      3.82 o 
  -5  13   5       33.75       37.83      5.32 o 
  -4  13   5        6.44        7.94      2.81 o 
  -3  13   5       96.23      107.21      7.78 o 
  -2  13   5        1.48        1.09      2.59 o 
  -1  13   5       18.09       24.73      4.98 o 
   0  13   5        4.76        7.95      2.89 o 
   1  13   5       34.27       31.31      4.47 o 
   2  13   5       12.04       16.55      3.64 o 
   3  13   5       70.57       64.73      6.23 o 
   4  13   5       31.22       29.65      4.38 o 
   5  13   5       72.30       75.19      7.31 o 
   6  13   5       99.69       97.69      7.65 o 
   7  13   5       32.96       40.09      5.33 o 
   8  13   5        0.95       -1.14      2.62 o 
   9  13   5       20.49        2.76      5.81 o 
  10  13   5       16.02        0.52      4.32 o 
  -9  14   5       27.19       11.34      4.66 o 
  -8  14   5        0.04        1.90      3.89 o 
  -7  14   5        1.40        5.58      4.63 o 
  -6  14   5       57.64       83.17     11.14 o 
  -5  14   5       37.80       42.35      5.42 o 
  -4  14   5      233.13      244.84     12.07 o 
  -3  14   5      166.85      158.60      9.87 o 
  -2  14   5        0.01        6.29      4.93 o 
  -1  14   5       99.75       94.06     11.33 o 
   0  14   5        3.93        2.84      3.05 o 
   1  14   5        5.88        6.25      3.27 o 
   2  14   5       21.72       14.94      4.10 o 
   3  14   5        9.76        8.90      4.02 o 
   4  14   5        0.01        3.41      3.08 o 
   5  14   5        3.95        5.17      2.72 o 
   6  14   5        6.78       11.58      3.81 o 
   7  14   5        2.27        5.51      3.22 o 
   8  14   5       16.47        6.50      5.62 o 
  -6  15   5      121.22      151.87     13.93 o 
  -5  15   5       39.88       49.85      5.95 o 
  -4  15   5      143.71      162.41     10.35 o 
  -3  15   5        5.00        4.41      3.42 o 
  -2  15   5       39.59       42.98      6.65 o 
  -1  15   5       66.55       72.07     10.51 o 
   0  15   5        0.13        0.69      5.14 o 
   1  15   5       15.03       21.11      4.93 o 
   2  15   5       34.27       35.78      5.24 o 
   3  15   5        0.36        1.06      2.94 o 
   4  15   5       20.21       33.45      5.39 o 
   5  15   5        1.61        8.08      3.64 o 
   6  15   5        9.49       12.32      5.43 o 
   7  15   5       27.92       32.00     11.00 o 
  -5  16   5       22.95       28.54      8.87 o 
  -4  16   5       44.10       47.36      8.28 o 
  -3  16   5        1.88        0.67      5.60 o 
  -2  16   5       78.24       99.01     17.49 o 
   0  16   5       24.18       30.11      9.04 o 
   1  16   5       15.47       23.96      9.88 o 
   2  16   5      105.14      126.49     12.91 o 
   3  16   5        2.43       -4.14      7.11 o 
 -17   0   6       40.02       29.64      8.97 o 
 -16   0   6       48.15       56.20      8.83 o 
 -15   0   6       19.82       26.24      7.02 o 
 -14   0   6      346.03      416.79     31.43 o 
 -13   0   6        0.83        9.96      4.98 o 
 -12   0   6      213.67      202.71     14.54 o 
 -11   0   6       36.61       21.55      5.01 o 
 -10   0   6        0.32       -1.84      2.14 o 
  -9   0   6       19.24       14.00      3.06 o 
  -8   0   6      280.17      266.21     11.88 o 
  -7   0   6      102.56       95.66      9.18 o 
  -6   0   6       65.10       63.45      5.68 o 
  -5   0   6       33.44       34.28      3.48 o 
  -4   0   6      104.11      100.29      5.76 o 
  -3   0   6       17.98       15.65      3.02 o 
  -2   0   6       76.74       64.44      6.50 o 
  -1   0   6       54.72       56.86      6.26 o 
   0   0   6       88.87       97.02      6.50 o 
   1   0   6      240.16      249.99     10.96 o 
   2   0   6      389.42      383.29     12.99 o 
   3   0   6       25.08       22.23      3.51 o 
   4   0   6        1.88        1.05      2.19 o 
   5   0   6      193.47      193.96      9.97 o 
   6   0   6     4744.11     4600.36     61.54 o 
   7   0   6      544.61      556.25     17.33 o 
   8   0   6       76.15       79.53      6.77 o 
   9   0   6       48.71       49.45      9.61 o 
  10   0   6       55.46       53.53      8.11 o 
  11   0   6       82.67       69.71      9.26 o 
  12   0   6        1.10        2.31      3.72 o 
  13   0   6       14.55       16.65      4.80 o 
  14   0   6       29.58       31.96      9.29 o 
  15   0   6      287.68      264.20     26.75 o 
 -17   1   6       15.89        7.61      4.02 o 
 -16   1   6       27.03       35.65      6.96 o 
 -15   1   6        7.91       11.62      3.77 o 
 -14   1   6       59.39       63.47      8.31 o 
 -13   1   6        5.27       10.91      3.27 o 
 -12   1   6        2.80       -0.62      2.17 o 
 -11   1   6      218.23      214.00     10.26 o 
 -10   1   6      116.66      105.37      6.29 o 
  -9   1   6        0.33        2.18      1.67 o 
  -8   1   6       10.87        6.22      1.80 o 
  -7   1   6        1.41        0.90      1.55 o 
  -6   1   6      511.48      500.16     11.06 o 
  -5   1   6      238.41      262.83      6.53 o 
  -4   1   6        8.08        4.87      1.12 o 
  -3   1   6      171.82      186.76      9.70 o 
  -2   1   6      389.03      406.48     12.87 o 
  -1   1   6      186.34      186.01      6.67 o 
   0   1   6        0.54       -0.27      1.13 o 
   1   1   6      224.63      234.83      6.81 o 
   2   1   6      156.47      168.19      6.79 o 
   3   1   6        5.35        2.31      1.47 o 
   4   1   6       95.91       99.84      5.03 o 
   5   1   6       22.08       25.55      2.76 o 
   6   1   6      818.36      807.66     14.55 o 
   7   1   6      638.84      670.85     13.54 o 
   8   1   6      176.87      156.81      7.56 o 
   9   1   6       26.10       17.49      3.09 o 
  10   1   6       18.72       17.31      3.58 o 
  11   1   6       28.14       25.13      4.12 o 
  12   1   6        0.72       -0.91      2.34 o 
  13   1   6        0.56       -0.46      2.83 o 
  14   1   6       17.10       12.19      3.38 o 
  15   1   6        1.61       -0.01      3.69 o 
 -17   2   6       47.95       65.69     11.02 o 
 -16   2   6       38.61       38.69      5.35 o 
 -15   2   6        0.40       -3.20      3.20 o 
 -14   2   6        0.00        0.05      3.48 o 
 -13   2   6       37.14       31.01      5.11 o 
 -12   2   6       41.63       41.20      5.13 o 
 -11   2   6       27.88       17.47      3.08 o 
 -10   2   6      142.25      137.31      7.03 o 
  -9   2   6       49.47       43.18      4.09 o 
  -8   2   6      112.54      104.39      5.95 o 
  -7   2   6      704.27      680.69     14.45 o 
  -6   2   6      534.35      528.45     10.35 o 
  -5   2   6      120.79      116.31      4.95 o 
  -4   2   6        1.07        0.44      1.83 o 
  -3   2   6        1.35        0.54      1.42 o 
  -2   2   6      134.78      136.85      5.50 o 
  -1   2   6      250.75      246.37      6.95 o 
   0   2   6      260.04      271.38      7.39 o 
   1   2   6       19.07       31.94      2.84 o 
   2   2   6       19.12       18.63      2.45 o 
   3   2   6       11.24       17.76      2.57 o 
   4   2   6       68.76       65.67      4.58 o 
   5   2   6       68.34       70.35      4.81 o 
   6   2   6      119.69      137.54      7.69 o 
   7   2   6       18.61       21.62      2.92 o 
   8   2   6        2.24       -0.69      1.77 o 
   9   2   6       11.22        7.29      2.01 o 
  10   2   6      107.85       96.26      7.51 o 
  11   2   6        1.04       -1.60      3.34 o 
  12   2   6        0.09        1.58      3.22 o 
  13   2   6       12.93        0.83      5.26 o 
  14   2   6        1.21       -6.42      6.42 o 
  15   2   6        1.55        0.45      3.56 o 
 -17   3   6       59.36       74.48     15.36 o 
 -16   3   6       29.62       29.68      5.92 o 
 -15   3   6       20.70       27.97      5.60 o 
 -14   3   6        0.29       -1.17      2.43 o 
 -13   3   6        0.04       -0.49      3.42 o 
 -12   3   6        1.23        2.63      2.65 o 
 -11   3   6        2.38        1.98      2.82 o 
 -10   3   6      152.92      123.24      6.76 o 
  -9   3   6       31.69       29.03      3.26 o 
  -8   3   6      107.18       88.58      5.58 o 
  -7   3   6     1228.33     1181.65     19.12 o 
  -6   3   6       37.93       39.40      3.57 o 
  -5   3   6      302.08      313.01     10.73 o 
  -4   3   6      114.09      118.64      6.15 o 
  -3   3   6       32.08       33.76      2.79 o 
  -2   3   6       56.62       49.57      3.64 o 
  -1   3   6       87.34       87.22      4.64 o 
   0   3   6      178.05      187.37      6.76 o 
   1   3   6       91.30      107.99      5.20 o 
   2   3   6      131.42      132.50      5.79 o 
   3   3   6       33.98       32.17      3.61 o 
   4   3   6        0.07       -0.64      2.87 o 
   5   3   6      285.40      282.03     10.76 o 
   6   3   6        4.64        6.85      2.42 o 
   7   3   6       11.89        8.42      2.33 o 
   8   3   6       16.62       21.40      3.62 o 
   9   3   6        0.00        0.39      1.78 o 
  10   3   6       45.74       32.95      5.16 o 
  11   3   6       21.84       11.13      3.30 o 
  12   3   6       37.73       39.40      5.90 o 
  13   3   6       28.72       32.29      5.42 o 
  14   3   6        0.56       11.64      4.07 o 
  15   3   6       15.37       10.65     18.44 o 
 -15   4   6       39.80       30.75      7.55 o 
 -14   4   6        1.41        1.56      3.97 o 
 -13   4   6        0.17       -1.52      3.86 o 
 -12   4   6       27.19       36.78      4.79 o 
 -11   4   6        5.11        7.12      4.30 o 
 -10   4   6       50.35       43.29      4.10 o 
  -9   4   6       21.01       20.51      2.94 o 
  -8   4   6      968.33      928.81     17.26 o 
  -7   4   6       26.53       40.68      3.87 o 
  -6   4   6        5.74        4.18      2.13 o 
  -5   4   6       27.22       26.15      3.07 o 
  -4   4   6       25.08       23.59      2.90 o 
  -3   4   6       37.17       35.75      3.47 o 
  -2   4   6       25.15       23.67      3.34 o 
  -1   4   6       55.19       51.52      3.97 o 
   0   4   6       61.60       67.25      4.21 o 
   1   4   6      340.89      340.70     11.75 o 
   2   4   6      458.45      468.04     11.12 o 
   3   4   6       16.83       21.90      3.30 o 
   4   4   6       68.44       64.14      5.20 o 
   5   4   6      191.45      190.23      8.98 o 
   6   4   6        1.51       -0.97      2.23 o 
   7   4   6        1.16        2.27      1.93 o 
   8   4   6        6.72        6.42      2.41 o 
   9   4   6       70.14       82.22      7.93 o 
  10   4   6       16.32       14.71      3.93 o 
  11   4   6        2.96        2.77      2.51 o 
  12   4   6       24.41       17.25      4.34 o 
  13   4   6       34.83       37.55      6.27 o 
  14   4   6       23.92       18.70      3.93 o 
  15   4   6       18.77       31.39     10.41 o 
 -15   5   6      151.98      172.93     16.32 o 
 -14   5   6       16.75       20.03     10.05 o 
 -13   5   6        4.58        3.06      6.57 o 
 -12   5   6       82.69       87.17      8.07 o 
 -11   5   6       60.69       41.29      5.57 o 
 -10   5   6       14.01       17.20      3.76 o 
  -9   5   6       17.47       13.42      2.29 o 
  -8   5   6        3.27        1.03      2.10 o 
  -7   5   6       48.05       51.12      4.22 o 
  -6   5   6      269.94      269.64      9.27 o 
  -5   5   6       71.36       59.78      4.45 o 
  -4   5   6       23.45       15.31      3.32 o 
  -3   5   6       33.24       31.21      2.70 o 
  -2   5   6       39.41       43.65      4.01 o 
  -1   5   6       42.40       45.14      3.55 o 
   0   5   6      129.51      134.64      6.55 o 
   1   5   6       46.16       47.18      3.99 o 
   2   5   6        1.41        1.86      1.47 o 
   3   5   6       49.25       44.18      4.21 o 
   4   5   6       24.94       21.38      3.15 o 
   5   5   6        0.30       -1.69      1.82 o 
   6   5   6      210.64      210.43      9.72 o 
   7   5   6        2.38        2.88      2.10 o 
   8   5   6       20.00       19.23      3.54 o 
   9   5   6        6.26        1.33      2.57 o 
  10   5   6       79.53       74.81      7.59 o 
  11   5   6       12.32        2.97      2.89 o 
  12   5   6        4.21        1.73      3.53 o 
  13   5   6       37.32       47.72      6.81 o 
  14   5   6        0.39       -1.15      3.84 o 
  15   5   6        0.04       13.93      7.07 o 
 -15   6   6        3.18       -0.40      4.25 o 
 -14   6   6       17.77       27.71      6.00 o 
 -13   6   6      188.10      222.78     13.98 o 
 -12   6   6        1.83        0.71      3.90 o 
 -11   6   6        1.08       -0.87      3.26 o 
 -10   6   6       36.40       38.79      4.16 o 
  -9   6   6      177.16      160.80      8.94 o 
  -8   6   6       14.30       12.96      2.52 o 
  -7   6   6       49.62       50.10      5.04 o 
  -6   6   6       77.61       82.54      6.15 o 
  -5   6   6       22.46       21.11      3.35 o 
  -4   6   6      394.01      390.12     12.69 o 
  -3   6   6      151.30      158.37      8.01 o 
  -2   6   6      697.65      683.57     15.94 o 
  -1   6   6        3.97        8.22      2.20 o 
   0   6   6      147.64      152.13      7.22 o 
   1   6   6       13.14       15.62      2.72 o 
   2   6   6      566.55      551.87     13.93 o 
   3   6   6       24.52       22.33      2.78 o 
   4   6   6       18.00       13.66      2.41 o 
   5   6   6      159.31      163.01     12.93 o 
   6   6   6       52.27       62.57      5.54 o 
   7   6   6       80.44       69.70      5.97 o 
   8   6   6        0.17       -2.05      2.05 o 
   9   6   6       15.54        8.39      3.61 o 
  10   6   6        0.85        1.26      2.25 o 
  11   6   6       49.15       48.83      6.70 o 
  12   6   6       16.61       17.94      4.49 o 
  13   6   6       12.42        8.24      3.20 o 
  14   6   6      106.15      106.95     17.17 o 
 -14   7   6        1.73        1.17      4.16 o 
 -13   7   6       84.05      103.15      9.79 o 
 -12   7   6      103.36      119.34     10.25 o 
 -11   7   6        2.93        3.53      3.18 o 
 -10   7   6       37.76       30.22      4.24 o 
  -9   7   6       45.91       49.90      5.05 o 
  -8   7   6       25.58       15.92      3.24 o 
  -7   7   6      231.45      215.80     10.18 o 
  -6   7   6      700.21      716.76     18.08 o 
  -5   7   6       28.75       32.99      4.16 o 
  -4   7   6      639.86      649.82     16.72 o 
  -3   7   6       94.84      100.39      6.59 o 
  -2   7   6       50.15       44.71      4.17 o 
  -1   7   6       59.07       63.31      4.94 o 
   0   7   6       86.62       91.55      5.82 o 
   1   7   6        7.02        5.26      1.87 o 
   2   7   6      101.89      104.50      6.42 o 
   3   7   6       16.35       20.06      3.12 o 
   4   7   6       21.65       14.63      3.31 o 
   5   7   6        0.56       -2.30      2.30 o 
   6   7   6       48.65       47.83      4.92 o 
   7   7   6        3.18       -0.22      1.95 o 
   8   7   6        1.07        4.51      2.44 o 
   9   7   6      117.87      112.96      9.65 o 
  10   7   6        1.99        1.98      3.37 o 
  11   7   6        0.20        7.85      4.21 o 
  12   7   6        3.63        5.43      3.41 o 
  13   7   6        2.38        4.25      5.99 o 
  14   7   6        3.29       -5.59      6.07 o 
 -14   8   6      100.10      113.06     19.01 o 
 -13   8   6       18.66       21.81      5.42 o 
 -12   8   6      305.10      350.51     17.38 o 
 -11   8   6       34.63       30.08      5.68 o 
 -10   8   6        1.00        1.06      2.83 o 
  -9   8   6       42.25       37.02      4.90 o 
  -8   8   6        0.62       -0.27      2.81 o 
  -7   8   6       10.42       14.33      3.22 o 
  -6   8   6      300.62      284.79     11.71 o 
  -5   8   6       20.09       19.02      3.23 o 
  -4   8   6        0.01       -2.44      2.44 o 
  -3   8   6      509.18      486.13     14.64 o 
  -2   8   6       99.87       95.11      5.56 o 
  -1   8   6      279.76      274.35     10.34 o 
   0   8   6       10.26        4.43      2.44 o 
   1   8   6        0.00        0.80      1.67 o 
   2   8   6        6.53        8.08      2.75 o 
   3   8   6        4.24        5.71      2.05 o 
   4   8   6       13.24       13.95      3.55 o 
   5   8   6       29.76       24.27      3.38 o 
   6   8   6       20.01       14.73      5.21 o 
   7   8   6        0.00        2.29      2.26 o 
   8   8   6       13.79       11.62      2.78 o 
   9   8   6       81.26      104.77      9.51 o 
  10   8   6        1.47        0.51      3.08 o 
  11   8   6       72.30       71.89      7.94 o 
  12   8   6       62.11       60.92      7.91 o 
  13   8   6        6.16       -5.12      5.12 o 
 -13   9   6        7.49       11.60      4.54 o 
 -12   9   6        8.85       11.24      4.13 o 
 -11   9   6        1.42       -0.22      3.58 o 
 -10   9   6        1.41       -2.14      3.33 o 
  -9   9   6       27.73       26.59      4.38 o 
  -8   9   6        2.73        2.54      3.81 o 
  -7   9   6        9.04        9.27      2.82 o 
  -6   9   6        0.66        0.81      2.68 o 
  -5   9   6       42.23       43.65      4.97 o 
  -4   9   6      147.41      129.71      7.92 o 
  -3   9   6      191.12      198.48      9.81 o 
  -2   9   6      204.52      199.94      9.44 o 
  -1   9   6      170.54      166.78      7.52 o 
   0   9   6        0.03        0.21      2.05 o 
   1   9   6        8.03       11.87      2.71 o 
   2   9   6       16.83        9.36      2.76 o 
   3   9   6       11.83       10.81      2.54 o 
   4   9   6      164.07      152.63      8.55 o 
   5   9   6       23.70       31.34      4.90 o 
   6   9   6      128.20      129.33      8.38 o 
   7   9   6       44.76       42.59      8.99 o 
   8   9   6        1.73       -3.12      3.28 o 
   9   9   6       33.67       30.76      6.30 o 
  10   9   6       19.03       20.32      4.20 o 
  11   9   6       73.78       76.99      8.62 o 
  12   9   6       61.37       76.81     15.26 o 
 -12  10   6        0.85       -0.04      3.86 o 
 -11  10   6       16.16        2.67      5.77 o 
 -10  10   6       90.86      101.23      7.85 o 
  -9  10   6        2.48        8.84      3.11 o 
  -8  10   6       16.66       23.92      4.17 o 
  -7  10   6       10.04        8.57      3.41 o 
  -6  10   6       22.15       20.90      4.89 o 
  -5  10   6       23.22       17.79      3.44 o 
  -4  10   6       28.64       30.71      3.97 o 
  -3  10   6        1.80       -0.52      2.11 o 
  -2  10   6      170.45      148.50      8.27 o 
  -1  10   6       13.30       11.42      4.09 o 
   0  10   6        3.08        4.82      2.55 o 
   1  10   6      124.50      121.73      7.63 o 
   2  10   6        2.94        2.39      2.55 o 
   3  10   6      629.80      611.76     17.15 o 
   4  10   6       21.63       15.81      3.82 o 
   5  10   6      287.82      292.93     14.35 o 
   6  10   6      233.55      247.26     11.88 o 
   7  10   6       28.06       16.02      4.42 o 
   8  10   6       42.54       41.30      5.03 o 
   9  10   6      131.83      114.37     10.23 o 
  10  10   6       13.30       11.88      5.36 o 
  11  10   6        3.40        7.75      6.33 o 
 -12  11   6       41.11       61.31     14.60 o 
 -11  11   6       21.72       10.64      4.86 o 
 -10  11   6       52.39       52.96      6.03 o 
  -9  11   6       16.39       18.58      3.84 o 
  -8  11   6      128.30      121.95      8.52 o 
  -7  11   6       29.94       26.43      3.90 o 
  -6  11   6       12.68        7.11      2.88 o 
  -5  11   6       43.63       46.56      5.79 o 
  -4  11   6        8.85        8.14      3.84 o 
  -3  11   6        8.53        6.64      2.85 o 
  -2  11   6        4.72        1.99      3.37 o 
  -1  11   6        1.35        4.31      3.43 o 
   0  11   6        7.41        2.53      2.41 o 
   1  11   6        4.40        0.38      2.20 o 
   2  11   6      101.65       99.43      7.42 o 
   3  11   6      134.17      136.68      8.54 o 
   4  11   6        3.57        3.60      2.41 o 
   5  11   6       88.77       81.53      8.06 o 
   6  11   6       10.06        1.68      3.09 o 
   7  11   6        0.87       -2.56      2.62 o 
   8  11   6        0.88        0.99      2.69 o 
   9  11   6       73.89       74.36     10.74 o 
  10  11   6      225.04      232.56     26.36 o 
 -11  12   6        4.54        8.97      6.60 o 
 -10  12   6      352.85      402.26     18.28 o 
  -9  12   6       38.99       44.51      5.70 o 
  -8  12   6      120.60      116.39      8.54 o 
  -7  12   6       81.80       84.59      7.20 o 
  -6  12   6       10.96        2.69      3.43 o 
  -5  12   6       29.75       36.33      5.75 o 
  -4  12   6       14.42       14.65      4.55 o 
  -3  12   6        3.25        4.34      3.18 o 
  -2  12   6        2.26        5.48      2.98 o 
  -1  12   6       63.25       52.87      8.19 o 
   0  12   6       68.01       53.67      9.69 o 
   1  12   6       59.31       48.20      5.83 o 
   2  12   6      538.76      513.86     16.72 o 
   3  12   6      113.49      110.35      8.13 o 
   4  12   6        0.10        6.88      3.22 o 
   5  12   6       18.26       12.44      5.18 o 
   6  12   6       32.80       27.08      4.91 o 
   7  12   6       96.36       96.67     10.89 o 
   8  12   6        4.03        1.20      3.15 o 
   9  12   6       55.28       32.13     11.99 o 
  -9  13   6       15.45       22.91      7.91 o 
  -8  13   6       32.04       25.51      6.47 o 
  -7  13   6       11.28       19.64      4.77 o 
  -6  13   6        1.68        1.60      3.42 o 
  -5  13   6       65.74       62.08      7.42 o 
  -4  13   6       40.51       39.67      7.93 o 
  -3  13   6        0.02        4.81      9.55 o 
  -2  13   6       40.89       29.48      8.99 o 
  -1  13   6        8.30       17.86      5.91 o 
   0  13   6       17.77       16.58     12.76 o 
   1  13   6       46.51       40.25      6.28 o 
   2  13   6       43.18       49.93      5.85 o 
   3  13   6       17.08       22.22      4.33 o 
   4  13   6       45.92       45.71      5.73 o 
   5  13   6       19.63       13.02      3.99 o 
   6  13   6       16.28        9.98      4.02 o 
   7  13   6        3.43        1.03      3.96 o 
  -5  14   6       17.16       13.37      6.92 o 
  -4  14   6      180.26      188.02     16.39 o 
  -3  14   6       25.58       34.06      6.02 o 
  -2  14   6       21.50       15.58      6.39 o 
  -1  14   6       17.19       18.82      5.93 o 
   0  14   6        3.35        0.27      3.71 o 
   1  14   6       97.63      113.64     16.19 o 
   2  14   6        2.19       -0.50      2.67 o 
   3  14   6        9.22        6.64      2.64 o 
   4  14   6        4.20        1.82      5.46 o 
   5  14   6        0.40        8.30      4.17 o 
  -3  15   6       14.12       16.56      8.54 o 
  -2  15   6       32.52       22.56      8.12 o 
   3  15   6        9.64       11.89      7.04 o 
 -16   1   7       84.13       92.75     16.07 o 
 -15   1   7       12.50       11.56      3.32 o 
 -14   1   7      218.68      268.74     13.29 o 
 -13   1   7        8.00        5.98      2.90 o 
 -12   1   7        2.05        0.11      2.74 o 
 -11   1   7        5.73       77.97      7.20 o 
 -10   1   7        4.91        2.96      2.25 o 
  -9   1   7       14.97        7.98      2.37 o 
  -8   1   7      208.17      191.71      7.76 o 
  -7   1   7       19.83       15.38      3.86 o 
  -6   1   7      167.62      174.28      7.16 o 
  -5   1   7        0.02        6.00      1.62 o 
  -4   1   7      158.35      155.60      5.90 o 
  -3   1   7       60.52       55.10      3.89 o 
  -2   1   7        1.70        8.63      2.62 o 
  -1   1   7      125.53      122.15      6.09 o 
   0   1   7      159.80      165.86      8.31 o 
   1   1   7        3.30        6.14      1.95 o 
   2   1   7       77.83       73.81      5.01 o 
   3   1   7       70.29       75.36      6.36 o 
   4   1   7        9.63       17.18      2.90 o 
   5   1   7        2.12        4.16      1.75 o 
   6   1   7        8.10       11.95      2.47 o 
   7   1   7       17.36       16.17      2.64 o 
   8   1   7        2.72        1.47      2.31 o 
   9   1   7     1609.86     1584.54     30.09 o 
  10   1   7       10.87       17.76      4.52 o 
  11   1   7        7.68        4.14      3.65 o 
  12   1   7       13.20       29.36      4.92 o 
  13   1   7        0.95        2.11      3.84 o 
 -16   2   7       99.30      129.95     19.12 o 
 -15   2   7       48.91       52.03      7.46 o 
 -14   2   7        4.14        0.24      4.06 o 
 -13   2   7       83.26      101.11      8.01 o 
 -12   2   7        0.89        1.14      3.85 o 
 -11   2   7        0.87       11.01      3.04 o 
 -10   2   7        6.37        4.06      1.86 o 
  -9   2   7      118.34      100.87      6.31 o 
  -8   2   7       10.86       11.03      2.59 o 
  -7   2   7      145.00      153.18      7.50 o 
  -6   2   7      163.72      157.81      6.91 o 
  -5   2   7      289.20      292.68      9.12 o 
  -4   2   7       18.97       15.15      2.37 o 
  -3   2   7       20.57       25.30      2.51 o 
  -2   2   7        6.86       14.63      2.63 o 
  -1   2   7       12.74       11.60      2.29 o 
   0   2   7      270.45      281.10     10.76 o 
   1   2   7      167.64      162.91      7.28 o 
   2   2   7       33.07       35.34      3.56 o 
   3   2   7       12.98       26.48      3.52 o 
   4   2   7        3.08        5.08      2.35 o 
   5   2   7        3.47       11.85      2.99 o 
   6   2   7       42.51       41.64      4.80 o 
   7   2   7       74.30       76.89      6.20 o 
   8   2   7       92.97       92.16      6.95 o 
   9   2   7      151.29      141.76     10.74 o 
  10   2   7       33.51       27.89      4.96 o 
  11   2   7        6.74        7.31      3.42 o 
  12   2   7        3.91       -4.23      4.23 o 
  13   2   7        0.76       -0.15      8.51 o 
 -15   3   7        3.38       -1.10      3.85 o 
 -14   3   7       29.72       25.29      4.32 o 
 -13   3   7        0.30        2.94      2.45 o 
 -12   3   7      105.24      110.01      8.24 o 
 -11   3   7      135.42      130.50      8.48 o 
 -10   3   7        0.06        2.95      2.05 o 
  -9   3   7       46.94       51.04      4.71 o 
  -8   3   7       17.79        9.80      3.21 o 
  -7   3   7      544.89      557.73     15.86 o 
  -6   3   7      347.41      353.31     11.13 o 
  -5   3   7      720.83      735.75     15.76 o 
  -4   3   7        1.79        1.52      1.74 o 
  -3   3   7      109.32      115.57      5.13 o 
  -2   3   7        0.44        2.33      1.90 o 
  -1   3   7       22.10       25.81      3.19 o 
   0   3   7       36.84       32.39      4.46 o 
   1   3   7       58.63       65.90      5.70 o 
   2   3   7       57.22       60.27      4.98 o 
   3   3   7       50.57       76.36      6.17 o 
   4   3   7        6.20       16.72      3.41 o 
   5   3   7       19.50       42.87      7.72 o 
   6   3   7        1.72        2.58      2.11 o 
   7   3   7       21.47       24.31      3.95 o 
   8   3   7       52.49       50.83      5.37 o 
   9   3   7        3.76        7.80      3.99 o 
  10   3   7        1.42       -0.42      3.15 o 
  11   3   7        0.55        0.47      3.29 o 
  12   3   7        0.01       -1.12      4.43 o 
  13   3   7        6.73        1.69      5.44 o 
 -14   4   7        7.33        3.96      3.98 o 
 -13   4   7       44.17       49.33      6.60 o 
 -12   4   7       12.29       15.42      4.30 o 
 -11   4   7       73.72       65.45      6.25 o 
 -10   4   7        9.61       10.63      2.52 o 
  -9   4   7        0.67        3.88      1.97 o 
  -8   4   7       36.53       39.99      4.68 o 
  -7   4   7      521.87      539.52     14.16 o 
  -6   4   7       83.98       81.75      5.56 o 
  -5   4   7       21.23       26.68      3.36 o 
  -4   4   7      612.60      657.59     13.67 o 
  -3   4   7       43.48       42.15      3.50 o 
  -2   4   7       11.67        6.56      2.08 o 
  -1   4   7        0.01        4.87      2.40 o 
   0   4   7        2.20        4.09      1.83 o 
   1   4   7       93.44       87.84      6.03 o 
   2   4   7      268.19      292.63     11.10 o 
   3   4   7      107.75       98.41      6.79 o 
   4   4   7       62.68       74.66      6.41 o 
   5   4   7        2.75       32.27      4.34 o 
   6   4   7       39.89       43.89      5.11 o 
   7   4   7       11.63        9.20      3.03 o 
   8   4   7       16.54       20.85      3.75 o 
   9   4   7       32.35       37.79      7.32 o 
  10   4   7        3.36        6.92      2.84 o 
  11   4   7       19.14       28.55      5.42 o 
  12   4   7        4.09        6.38      3.69 o 
  13   4   7       58.03       62.91     13.53 o 
 -13   5   7        7.81       -1.79      3.84 o 
 -12   5   7       19.32       23.35      4.18 o 
 -11   5   7        0.68        0.85      2.30 o 
 -10   5   7       78.91       84.36      6.14 o 
  -9   5   7       20.02       15.04      3.28 o 
  -8   5   7        2.50        2.79      2.47 o 
  -7   5   7       75.40       77.18      6.38 o 
  -6   5   7        2.83       -1.01      2.64 o 
  -5   5   7      351.55      340.93     11.07 o 
  -4   5   7      402.01      413.57     12.03 o 
  -3   5   7      185.23      181.60      7.92 o 
  -2   5   7        0.10        0.53      2.04 o 
  -1   5   7       45.19       51.71      4.74 o 
   0   5   7       11.70        6.93      2.17 o 
   1   5   7        7.74       15.37      4.41 o 
   2   5   7       44.34       59.88      5.48 o 
   3   5   7        0.00       12.31      3.27 o 
   4   5   7      137.02      130.81      8.02 o 
   5   5   7       13.47       13.58      2.89 o 
   6   5   7       47.73       48.39      5.24 o 
   7   5   7       11.01       10.30      2.79 o 
   8   5   7        0.21        2.38      2.22 o 
   9   5   7        2.65        2.14      2.72 o 
  10   5   7      174.59      163.77     11.95 o 
  11   5   7        3.58       -0.36      3.04 o 
  12   5   7       28.21       15.45      5.21 o 
 -13   6   7       19.21       12.25      4.33 o 
 -12   6   7       28.78       37.92      6.09 o 
 -11   6   7       96.05      100.57      9.64 o 
 -10   6   7       37.40       49.76      6.44 o 
  -9   6   7      143.14      140.53      8.99 o 
  -8   6   7       23.24       42.22      5.23 o 
  -7   6   7       20.71       20.62      3.92 o 
  -6   6   7       11.37        8.00      2.73 o 
  -5   6   7        0.04        1.06      3.44 o 
  -4   6   7       21.46       17.11      3.07 o 
  -3   6   7        2.54        0.85      2.65 o 
  -2   6   7       50.36       54.70      5.97 o 
  -1   6   7       35.15       41.76      4.85 o 
   0   6   7      118.56      128.83      9.67 o 
   1   6   7       14.81        6.93      3.21 o 
   2   6   7       74.09       79.43      6.13 o 
   3   6   7        0.02        0.70      2.08 o 
   4   6   7        3.76        3.45      3.80 o 
   5   6   7       63.94       63.33      5.95 o 
   6   6   7      195.16      190.58     10.12 o 
   7   6   7        9.89       13.20      3.24 o 
   8   6   7       23.34       31.12      4.54 o 
   9   6   7      115.91      112.03      9.72 o 
  10   6   7       56.24       49.50      6.88 o 
  11   6   7        8.64        8.87      3.75 o 
  12   6   7        0.25        6.19      4.86 o 
 -12   7   7        3.21        9.11      5.27 o 
 -11   7   7      111.33      129.11     10.98 o 
 -10   7   7        6.40       11.27      3.44 o 
  -9   7   7       82.60       89.22      7.45 o 
  -8   7   7       90.56       99.40      7.62 o 
  -7   7   7        0.03        3.24      2.45 o 
  -6   7   7        9.18       10.51      2.85 o 
  -5   7   7      144.60      138.84      8.49 o 
  -4   7   7      222.49      232.17     10.78 o 
  -3   7   7      412.66      406.85     14.07 o 
  -2   7   7      446.03      445.37     14.50 o 
  -1   7   7       39.20       39.38      5.04 o 
   0   7   7       25.90       42.33      7.71 o 
   1   7   7        1.68       15.84      4.08 o 
   2   7   7        2.20        8.36      2.65 o 
   3   7   7        2.61        9.17      2.46 o 
   4   7   7       27.03       23.78      3.89 o 
   5   7   7      137.88      138.09     12.25 o 
   6   7   7       83.30       93.65      7.48 o 
   7   7   7       59.26       68.62      6.60 o 
   8   7   7       71.55       68.44      6.59 o 
   9   7   7       34.50       39.40      6.22 o 
  10   7   7        3.39       12.36      3.88 o 
  11   7   7        1.57        8.70      4.13 o 
 -12   8   7        7.43        6.86      4.12 o 
 -11   8   7        5.02       11.68      4.31 o 
 -10   8   7        0.31       -0.97      2.62 o 
  -9   8   7        2.98        4.01      2.37 o 
  -8   8   7       14.14       19.31      3.83 o 
  -7   8   7       12.32        8.75      2.81 o 
  -6   8   7       32.20       27.21      4.32 o 
  -5   8   7       16.59       17.39      3.52 o 
  -4   8   7        9.68       10.76      3.01 o 
  -3   8   7      367.91      356.81     15.45 o 
  -2   8   7      368.88      344.95     13.10 o 
  -1   8   7      506.92      578.83     23.87 o 
   0   8   7       14.94       23.34      4.25 o 
   1   8   7        4.51       18.32      4.63 o 
   2   8   7       13.71        9.22      3.31 o 
   3   8   7       18.25       14.62      3.24 o 
   4   8   7       30.62       31.50      4.15 o 
   5   8   7        0.47       -0.72      3.04 o 
   6   8   7        0.64        2.68      2.31 o 
   7   8   7       43.52       44.44      5.44 o 
   8   8   7        4.65        3.20      2.49 o 
   9   8   7       15.23        9.98      3.77 o 
  10   8   7        0.00        0.52     10.73 o 
 -11   9   7      127.17      147.55     14.38 o 
 -10   9   7       11.42       12.37      3.52 o 
  -9   9   7      116.02      131.79      9.27 o 
  -8   9   7       82.53       86.88      7.49 o 
  -7   9   7        6.77       12.89      3.71 o 
  -6   9   7       36.74       38.80      5.13 o 
  -5   9   7       81.69       68.22      6.24 o 
  -4   9   7      215.73      205.01     10.50 o 
  -3   9   7       73.74       75.90      6.37 o 
  -2   9   7        4.30        8.84      4.34 o 
  -1   9   7      238.73      243.48     13.14 o 
   0   9   7       37.01       34.31      5.01 o 
   1   9   7       29.01       29.42      4.49 o 
   2   9   7        1.05       12.41     16.27 o 
   3   9   7       29.61       36.27      5.35 o 
   4   9   7       84.85       86.73      7.16 o 
   5   9   7       74.70       78.10      6.86 o 
   6   9   7      163.66      187.45     10.70 o 
   7   9   7        4.37       11.65      2.90 o 
   8   9   7       52.02       58.66      6.25 o 
   9   9   7        9.17       13.52      4.59 o 
 -10  10   7        1.05        1.99      3.08 o 
  -9  10   7       68.46       89.69      7.73 o 
  -8  10   7        0.32        2.88      2.93 o 
  -7  10   7       21.12       27.75      6.15 o 
  -6  10   7        3.02       11.15      3.37 o 
  -5  10   7       11.00       13.35      3.37 o 
  -4  10   7        5.70        7.21      3.15 o 
  -3  10   7        1.69        0.28      2.20 o 
  -2  10   7        1.22       -0.07      2.86 o 
  -1  10   7       14.97       12.90      3.77 o 
   0  10   7       20.90       19.42      4.90 o 
   1  10   7       47.71       42.38      6.50 o 
   2  10   7       12.49        7.71      3.45 o 
   3  10   7      251.01      231.44     13.39 o 
   4  10   7      197.43      190.15     10.69 o 
   5  10   7      255.05      252.50     12.46 o 
   6  10   7        7.31        8.44      2.84 o 
   7  10   7       14.28        9.63      2.83 o 
   8  10   7        0.01       -1.59      2.35 o 
  -9  11   7        1.46        2.45      3.28 o 
  -8  11   7       26.38       25.92      4.40 o 
  -7  11   7       84.65       86.60      7.48 o 
  -6  11   7       15.29       15.56      4.18 o 
  -5  11   7       12.81       19.23      4.61 o 
  -4  11   7        0.56        0.59      3.10 o 
  -3  11   7        0.96        3.24      3.36 o 
  -2  11   7        9.90       15.32      4.30 o 
  -1  11   7       14.30       17.47      4.39 o 
   0  11   7       35.86       24.12      4.84 o 
   1  11   7        1.48        0.19      4.05 o 
   2  11   7       41.60       29.92      6.11 o 
   3  11   7       57.75       49.04      7.94 o 
   4  11   7       29.23       22.39      3.92 o 
   5  11   7      152.87      165.01     10.46 o 
   6  11   7       90.08       83.19     10.26 o 
   7  11   7        5.59       -2.62      5.49 o 
  -8  12   7       19.44       16.30      6.19 o 
  -7  12   7        2.74        0.01      3.60 o 
  -6  12   7       12.65        6.71      4.53 o 
  -5  12   7        1.50        9.93      3.91 o 
  -4  12   7        3.32        0.31      3.39 o 
  -3  12   7       44.79       71.07      8.13 o 
  -2  12   7        2.06       -1.90      3.39 o 
  -1  12   7       51.34       58.38      7.20 o 
   0  12   7       14.72        9.63      5.17 o 
   1  12   7      108.66      110.79      9.77 o 
   2  12   7        1.62        4.75      3.17 o 
   3  12   7       87.52       75.60     17.12 o 
   4  12   7       15.39       17.38      4.13 o 
   5  12   7       22.39       23.05      4.87 o 
   6  12   7        0.36       -3.98      4.25 o 
   7  12   7        0.63       -5.60      6.33 o 
  -6  13   7        3.89       -9.32      9.32 o 
  -5  13   7       14.12       21.94      9.27 o 
  -4  13   7        5.62       16.33      8.21 o 
  -3  13   7       15.66       27.68      6.90 o 
  -2  13   7        1.14       -3.98      3.98 o 
  -1  13   7       19.08       31.57     10.83 o 
   0  13   7        4.69        5.19      5.55 o 
   1  13   7        0.00        4.18      4.99 o 
   2  13   7       27.33       27.44     11.77 o 
   3  13   7        1.83       -3.95      5.42 o 
   4  13   7        1.85       -4.78      4.78 o 
   5  13   7       77.37       99.20     16.78 o 
 -13   0   8       31.95       28.27      6.60 o 
 -12   0   8      212.66      244.70     17.70 o 
 -11   0   8       24.64       40.13      7.71 o 
 -10   0   8       73.59       93.31     11.25 o 
  -9   0   8        0.00        1.12      2.98 o 
  -8   0   8        7.15        8.49      3.73 o 
  -7   0   8       30.62       33.66      5.34 o 
  -6   0   8      101.83      103.61     12.51 o 
  -5   0   8       51.25       49.76      9.52 o 
  -4   0   8        1.83       -3.04      4.19 o 
  -3   0   8       24.13       15.86      3.31 o 
  -2   0   8       13.13       10.50      3.58 o 
  -1   0   8        1.55       -0.07      2.88 o 
   0   0   8       29.32       28.25      5.64 o 
   1   0   8       43.88       31.40      5.80 o 
   2   0   8       22.71       18.86      5.01 o 
   3   0   8       95.27       76.21      8.68 o 
   4   0   8       40.95       33.09      5.99 o 
   5   0   8       17.07        9.52      3.42 o 
   6   0   8        0.42        5.41      3.02 o 
   7   0   8      104.37       96.72      8.64 o 
   8   0   8      980.69      929.00     26.46 o 
   9   0   8      363.69      369.48     24.01 o 
  10   0   8       10.49       10.25      5.85 o 
  11   0   8        0.30        0.43      5.86 o 
 -13   1   8        1.80        0.35      4.13 o 
 -12   1   8       66.47       79.27      7.37 o 
 -11   1   8        9.18       18.02      4.20 o 
 -10   1   8        3.69        9.84      2.85 o 
  -9   1   8      116.97      112.88      7.19 o 
  -8   1   8       25.48       31.21      3.72 o 
  -7   1   8       11.99       11.44      2.65 o 
  -6   1   8       56.40       51.59      4.79 o 
  -5   1   8        4.72        1.74      2.42 o 
  -4   1   8      262.43      271.45     11.58 o 
  -3   1   8      120.17      127.36      6.34 o 
  -2   1   8        1.77        2.25      2.07 o 
  -1   1   8       13.09        9.67      2.76 o 
   0   1   8       68.86       62.72      5.71 o 
   1   1   8       71.82       74.65      6.14 o 
   2   1   8       14.46       16.18      3.27 o 
   3   1   8       56.95       53.52      4.65 o 
   4   1   8       57.36       64.83      5.31 o 
   5   1   8        1.02        4.04      2.31 o 
   6   1   8       29.64       30.43      5.60 o 
   7   1   8       14.45       17.40      3.64 o 
   8   1   8      265.49      252.81     12.18 o 
   9   1   8      150.91      139.53     11.17 o 
  10   1   8      117.13      111.22     10.09 o 
  11   1   8        7.40        7.18      5.26 o 
 -14   2   8       37.69       37.56      7.84 o 
 -13   2   8        0.10       -3.42      3.42 o 
 -12   2   8        4.67        1.02      2.80 o 
 -11   2   8       15.31       21.20      3.99 o 
 -10   2   8       21.72       18.74      4.01 o 
  -9   2   8       19.68       19.23      3.42 o 
  -8   2   8      110.38      116.40      7.20 o 
  -7   2   8       34.29       35.40      4.57 o 
  -6   2   8       31.71       39.80      4.90 o 
  -5   2   8      272.49      277.87     12.03 o 
  -4   2   8      464.11      496.54     15.27 o 
  -3   2   8       20.61       15.20      2.76 o 
  -2   2   8       51.80       55.40      5.39 o 
  -1   2   8        3.62        4.24      2.15 o 
   0   2   8      104.35      103.36      7.25 o 
   1   2   8       80.25       83.55      6.64 o 
   2   2   8      152.24      149.62      8.81 o 
   3   2   8       27.73       39.52      5.66 o 
   4   2   8        0.00        1.53      2.35 o 
   5   2   8        1.63        1.00      2.24 o 
   6   2   8       17.02       10.70      3.02 o 
   7   2   8        6.33        5.31      3.04 o 
   8   2   8       21.68       14.91      2.80 o 
   9   2   8       23.56       18.93      5.85 o 
  10   2   8        0.83       -3.44      3.44 o 
  11   2   8        3.31       -4.39      6.45 o 
 -14   3   8       16.66        8.07      6.43 o 
 -13   3   8       41.36       54.73     12.26 o 
 -12   3   8        0.22        0.45      3.23 o 
 -11   3   8        0.11        1.47      2.86 o 
 -10   3   8        3.21        4.18      2.50 o 
  -9   3   8        1.44        2.13      2.34 o 
  -8   3   8       75.20       71.11      6.44 o 
  -7   3   8       15.66       16.51      3.85 o 
  -6   3   8      117.58      134.01      7.57 o 
  -5   3   8      603.78      609.24     15.67 o 
  -4   3   8       12.66       17.21      3.12 o 
  -3   3   8      148.63      148.66      7.54 o 
  -2   3   8       28.59       29.97      4.58 o 
  -1   3   8       26.10       36.84      5.16 o 
   0   3   8        5.15        2.48      2.12 o 
   1   3   8        8.55       10.30      6.04 o 
   2   3   8       37.86       35.64      6.32 o 
   3   3   8       71.51       73.60      7.41 o 
   4   3   8       67.07       72.97      6.35 o 
   5   3   8       29.27       31.67      4.39 o 
   6   3   8        0.66       -0.25      2.33 o 
   7   3   8      151.26      150.24      9.33 o 
   8   3   8        3.79       -0.79      3.34 o 
   9   3   8        6.30        5.14      4.19 o 
  10   3   8       15.43       15.68      4.58 o 
 -13   4   8       37.46       33.29      9.53 o 
 -12   4   8        0.07        1.45      3.01 o 
 -11   4   8        0.38        0.82      2.85 o 
 -10   4   8       28.54       32.25      5.01 o 
  -9   4   8       23.33       31.46      4.82 o 
  -8   4   8        0.02       -0.66      3.10 o 
  -7   4   8       22.70       20.49      3.65 o 
  -6   4   8      267.46      265.22     10.63 o 
  -5   4   8        8.16        8.32      2.16 o 
  -4   4   8        8.07        5.58      2.26 o 
  -3   4   8       83.67       78.35      5.58 o 
  -2   4   8       25.30       28.60      6.43 o 
  -1   4   8       22.57       28.32      5.46 o 
   0   4   8        4.11        3.25      2.46 o 
   1   4   8        1.02       -1.92      2.39 o 
   2   4   8        7.50       11.63      3.30 o 
   3   4   8      103.99      101.09      8.68 o 
   4   4   8      124.70      119.37      8.24 o 
   5   4   8       11.24        9.63      3.05 o 
   6   4   8       12.49       12.52      3.45 o 
   7   4   8       31.13       24.21      4.11 o 
   8   4   8        5.03        0.61      2.91 o 
   9   4   8        0.01       -2.07      3.21 o 
  10   4   8        1.01        2.62      3.16 o 
 -11   5   8        1.31       -1.38      4.12 o 
 -10   5   8       71.95       82.79      7.51 o 
  -9   5   8       11.95        9.18      2.97 o 
  -8   5   8        7.38        7.74      2.94 o 
  -7   5   8       12.90       18.59      3.71 o 
  -6   5   8        0.68        5.34      2.75 o 
  -5   5   8        0.90        0.92      2.04 o 
  -4   5   8      127.91      136.99      7.68 o 
  -3   5   8       10.64        3.95      2.41 o 
  -2   5   8        0.53       -0.50      4.59 o 
  -1   5   8        0.06        2.02      2.85 o 
   0   5   8       37.20       42.37      7.60 o 
   1   5   8       10.33       12.25      3.66 o 
   2   5   8       71.21       77.70      7.77 o 
   3   5   8       17.94       19.60      4.67 o 
   4   5   8        4.07        3.58      2.37 o 
   5   5   8       25.34       24.64      4.29 o 
   6   5   8        3.70        5.31      4.40 o 
   7   5   8        1.86        4.93      2.94 o 
   8   5   8       72.58       75.03      7.00 o 
   9   5   8        0.74       -2.96      2.96 o 
  10   5   8       13.90       19.15      8.35 o 
 -11   6   8       68.33       69.99     13.02 o 
 -10   6   8       11.35        5.13      3.10 o 
  -9   6   8        1.12        2.80      2.61 o 
  -8   6   8       12.43       18.52      4.14 o 
  -7   6   8       67.51       62.39      9.22 o 
  -6   6   8       21.33       24.87      4.17 o 
  -5   6   8       10.65        7.81      2.56 o 
  -4   6   8        1.75        2.66      2.30 o 
  -3   6   8        8.62       12.39      3.36 o 
  -2   6   8      182.12      204.49     10.55 o 
  -1   6   8       70.35       86.30     10.33 o 
   0   6   8      350.39      341.65     15.50 o 
   1   6   8       20.22       22.94      4.34 o 
   2   6   8       31.07       32.79      5.41 o 
   3   6   8        0.02        2.43      4.85 o 
   4   6   8      170.14      159.45     11.20 o 
   5   6   8        0.30        4.46      3.00 o 
   6   6   8       13.38       16.45      3.90 o 
   7   6   8       78.48       80.71      7.25 o 
   8   6   8        3.56        0.06      2.09 o 
   9   6   8       41.52       46.88     10.89 o 
 -10   7   8       28.37       42.53      6.95 o 
  -9   7   8        1.81        0.33      3.15 o 
  -8   7   8       35.30       34.86      4.87 o 
  -7   7   8        7.67        3.10      3.61 o 
  -6   7   8       11.73       12.31      3.19 o 
  -5   7   8       47.04       48.66      5.44 o 
  -4   7   8      186.81      202.84     15.62 o 
  -3   7   8       55.36       64.57      7.14 o 
  -2   7   8      289.33      314.23     13.25 o 
  -1   7   8       32.50       36.78      8.03 o 
   0   7   8       16.33       19.63      4.57 o 
   1   7   8       83.82       78.07      9.57 o 
   2   7   8       29.77       30.08      5.22 o 
   3   7   8        3.00        0.75      2.59 o 
   4   7   8       38.74       37.68      6.05 o 
   5   7   8        3.99        5.62      2.34 o 
   6   7   8        0.25       -1.74      2.41 o 
   7   7   8       13.79       13.08      3.21 o 
   8   7   8       30.70       21.40      4.59 o 
   9   7   8        0.51        8.31      5.75 o 
 -10   8   8      190.63      211.38     23.40 o 
  -9   8   8       27.06       18.15      4.03 o 
  -8   8   8        3.21        3.36      3.48 o 
  -7   8   8       18.46       30.42      6.46 o 
  -6   8   8        8.35       12.43      3.58 o 
  -5   8   8       12.40       11.25      5.04 o 
  -4   8   8      188.63      174.22     10.09 o 
  -3   8   8        8.23       12.09      5.36 o 
  -2   8   8       31.11       27.83      4.90 o 
  -1   8   8      268.19      248.89     23.59 o 
   0   8   8       38.49       46.07      8.03 o 
   1   8   8      173.63      179.63     11.82 o 
   2   8   8        0.47        1.18      2.53 o 
   3   8   8        0.69        2.34      3.08 o 
   4   8   8        0.01        1.80      3.64 o 
   5   8   8        5.59        5.18      2.64 o 
   6   8   8        5.87       10.47      3.02 o 
   7   8   8        5.27        6.95      3.59 o 
   8   8   8        7.16        4.36      4.86 o 
  -9   9   8        0.70        2.19      4.72 o 
  -8   9   8        1.10        5.23      2.87 o 
  -7   9   8        1.51        1.32      3.43 o 
  -6   9   8        2.60        3.86      3.65 o 
  -5   9   8        1.27        1.11      2.80 o 
  -4   9   8        3.67        4.60      2.88 o 
  -3   9   8       14.69        7.45      3.34 o 
  -2   9   8       80.20       85.07      8.52 o 
  -1   9   8       44.04       30.41      5.94 o 
   0   9   8      178.61      182.45     21.98 o 
   1   9   8       81.53       82.51     10.87 o 
   2   9   8        9.69        8.08      5.74 o 
   3   9   8        1.42       -1.38      3.77 o 
   4   9   8       15.46       23.55      5.87 o 
   5   9   8        0.03       -1.74      3.25 o 
   6   9   8      108.58       92.98      9.19 o 
   7   9   8       27.98       36.25      7.02 o 
  -8  10   8       56.14       63.35     12.88 o 
  -7  10   8        0.94        4.28      3.91 o 
  -6  10   8        8.03        5.44      4.59 o 
  -5  10   8        0.04       -0.64      3.27 o 
  -4  10   8       10.05        9.41      3.62 o 
  -3  10   8        6.79        8.11      3.37 o 
  -2  10   8        0.59       11.13      4.74 o 
  -1  10   8        4.80        7.65      6.26 o 
   0  10   8       89.73       77.64     10.35 o 
   1  10   8        3.35        5.43      5.79 o 
   2  10   8       15.97       15.45      3.54 o 
   3  10   8       64.57       69.27      7.99 o 
   4  10   8        1.76       -2.32      4.15 o 
   5  10   8      204.49      211.95     16.99 o 
   6  10   8       26.60       27.40      7.53 o 
  -5  11   8        1.53        6.79      5.19 o 
  -4  11   8        1.39        2.95      5.70 o 
  -3  11   8       19.18       15.00      9.48 o 
  -2  11   8        0.76        0.94      3.52 o 
  -1  11   8        1.19       -5.19      5.19 o 
   0  11   8        0.01       -0.44      5.66 o 
   1  11   8        0.12      -10.12     10.12 o 
   3  11   8        0.82       -5.98      5.98 o 
   4  11   8       26.99       10.94      5.88 o 
  -2  12   8        0.03       -2.39      3.96 o 
  -1  12   8        3.27        1.23      5.80 o 
   0  12   8        0.00       -3.95      6.50 o 
   1  12   8       21.85       13.31      5.95 o 
 -11   1   9        6.19        6.32      7.92 o 
 -10   1   9        0.05       -0.96      2.46 o 
  -9   1   9        8.28       18.08      4.88 o 
  -8   1   9        0.13       -2.85      3.47 o 
  -7   1   9       13.08       14.05      4.74 o 
  -6   1   9       59.99       73.61      6.87 o 
  -5   1   9       18.68       19.69      3.52 o 
  -4   1   9       41.16       41.88      5.44 o 
  -3   1   9        8.56        3.10      2.73 o 
  -2   1   9      119.69      130.97      7.71 o 
  -1   1   9        3.51        5.16      2.48 o 
   0   1   9       13.06        9.26      2.84 o 
   1   1   9       30.45       26.83      4.75 o 
   2   1   9       27.35       35.37      4.69 o 
   3   1   9        7.85        6.38      3.22 o 
   4   1   9       42.08       37.82      5.34 o 
   5   1   9       35.60       21.54      4.57 o 
   6   1   9        5.45        5.06      3.19 o 
   7   1   9        1.93        3.75      2.70 o 
   8   1   9        6.37       -1.75      4.81 o 
   9   1   9        6.57        9.20      7.57 o 
 -11   2   9       95.29      120.26     17.57 o 
 -10   2   9        0.44        0.00      3.85 o 
  -9   2   9        8.99        5.75      3.56 o 
  -8   2   9        5.59       10.07      3.37 o 
  -7   2   9       39.77       35.74      4.47 o 
  -6   2   9        3.13        3.96      3.29 o 
  -5   2   9       10.02        4.89      3.59 o 
  -4   2   9      144.39      111.34     11.92 o 
  -3   2   9       40.56       34.80      5.59 o 
  -2   2   9       91.33       80.20      8.48 o 
  -1   2   9       18.36       19.09      4.32 o 
   0   2   9        5.71        3.24      2.73 o 
   1   2   9        0.94        2.54      2.76 o 
   2   2   9      113.24      117.14      9.67 o 
   3   2   9       39.76       33.36      5.59 o 
   4   2   9        0.10       -2.71      2.71 o 
   5   2   9        1.70        4.77      3.56 o 
   6   2   9       10.93        6.61      3.41 o 
   7   2   9        1.45        0.72      3.16 o 
   8   2   9       12.39       17.36      7.98 o 
   9   2   9        7.25       -0.79      5.04 o 
 -10   3   9       58.49       50.09      8.61 o 
  -9   3   9       44.72       40.84      5.54 o 
  -8   3   9        0.27       -1.49      4.12 o 
  -7   3   9       54.49       61.95      5.63 o 
  -6   3   9       22.69       16.99      3.71 o 
  -5   3   9      197.16      220.78     13.25 o 
  -4   3   9      110.98      118.64      9.81 o 
  -3   3   9      486.43      531.22     17.34 o 
  -2   3   9        0.00        3.17      4.87 o 
  -1   3   9       72.74       70.40      9.19 o 
   0   3   9        0.52       -1.95      2.67 o 
   1   3   9        1.73        3.11      2.59 o 
   2   3   9       12.37       19.52      4.92 o 
   3   3   9       35.30       36.71      6.13 o 
   4   3   9       37.53       44.68      7.14 o 
   5   3   9        8.44        5.06      3.42 o 
   6   3   9        5.40        0.18      3.13 o 
   7   3   9       28.08       27.10      5.26 o 
   8   3   9        1.95        2.73      4.45 o 
 -10   4   9       10.40       13.35      5.23 o 
  -9   4   9       19.34       17.06      5.16 o 
  -8   4   9       12.82       15.19      4.49 o 
  -7   4   9        0.14        5.89      4.57 o 
  -6   4   9       20.42       17.94      3.89 o 
  -5   4   9      212.73      217.30     16.73 o 
  -4   4   9       62.93       56.49     11.60 o 
  -3   4   9        3.39        1.88      2.87 o 
  -2   4   9      308.89      337.31     16.71 o 
  -1   4   9       23.32       29.61      6.23 o 
   0   4   9        1.18        6.46      3.22 o 
   1   4   9       13.61        7.93      4.38 o 
   2   4   9        0.00        1.70      2.65 o 
   3   4   9       16.49       14.98      4.42 o 
   4   4   9       62.76       62.06      7.54 o 
   5   4   9       68.51       70.92      9.39 o 
   6   4   9       20.61       13.98      4.57 o 
   7   4   9        0.02       -4.83      4.83 o 
   8   4   9        5.36       -0.65      4.21 o 
  -9   5   9        5.78        5.65      4.56 o 
  -8   5   9       61.60       66.54      7.01 o 
  -7   5   9        3.52        6.84      3.22 o 
  -6   5   9       13.03       15.87      3.11 o 
  -5   5   9       24.67       22.06      4.96 o 
  -4   5   9       15.74       12.19      4.27 o 
  -3   5   9      171.75      171.72     12.14 o 
  -2   5   9      100.11       90.51      8.98 o 
  -1   5   9       27.51       22.86      6.06 o 
   0   5   9        0.10       -3.68      3.68 o 
   1   5   9       40.44       51.61      6.92 o 
   2   5   9        2.74        5.13      3.34 o 
   3   5   9        0.09       -0.23      2.75 o 
   4   5   9        9.85       14.44      4.86 o 
   5   5   9        0.06        1.73      2.64 o 
   6   5   9       37.23       28.71      9.53 o 
   7   5   9        9.16       17.30      8.06 o 
   8   5   9       18.85       25.69      8.52 o 
  -9   6   9       32.27       45.28     12.12 o 
  -8   6   9       38.48       48.34      8.45 o 
  -7   6   9       67.20       71.06      7.69 o 
  -6   6   9        1.26        6.76      2.83 o 
  -5   6   9       15.54       16.83      4.29 o 
  -4   6   9        9.59        6.73      3.22 o 
  -3   6   9        0.20       -2.12      2.94 o 
  -2   6   9       20.36       15.94      6.20 o 
  -1   6   9        1.54       -1.95      3.47 o 
   0   6   9       19.23       15.20      5.02 o 
   1   6   9       31.57       26.65      5.27 o 
   2   6   9       66.12       63.24      7.58 o 
   3   6   9       12.86        8.95      3.81 o 
   4   6   9       29.59       21.72      4.68 o 
   5   6   9        3.05       -1.98     10.66 o 
   6   6   9        1.40       -7.91      7.91 o 
   7   6   9       21.56        9.75      6.05 o 
  -7   7   9       73.59       67.94     10.12 o 
  -6   7   9       56.93       65.49      8.08 o 
  -5   7   9        0.43       -1.65      3.16 o 
  -4   7   9        6.10        6.70      3.21 o 
  -3   7   9       31.14       25.16      5.35 o 
  -2   7   9       76.99       82.03      9.45 o 
  -1   7   9      135.69      152.64     11.98 o 
   0   7   9      178.96      191.49     16.32 o 
   1   7   9       14.90        8.41      3.98 o 
   2   7   9       28.61       25.37      5.34 o 
   3   7   9       12.80        5.91      4.87 o 
   4   7   9        0.08        0.81      4.98 o 
   5   7   9        1.15        4.28      6.21 o 
  -6   8   9       14.39       24.40     10.00 o 
  -5   8   9       12.49       10.04     12.88 o 
  -4   8   9        4.49       -1.28      6.71 o 
  -3   8   9        0.07       -4.47      4.47 o 
  -2   8   9       14.15       14.19      4.76 o 
  -1   8   9      265.07      282.30     16.38 o 
   0   8   9       89.99       79.21      8.58 o 
   1   8   9      373.21      356.25     32.91 o 
   3   8   9        0.00       -7.84      7.84 o 
   4   8   9        0.11        4.06      4.23 o 
  -5   9   9       21.18       15.99      6.50 o 
  -4   9   9       14.83        8.95      5.56 o 
  -3   9   9       25.09       19.22      9.20 o 
  -6   0  10        9.49       13.28      8.86 o 
  -5   0  10       11.01       10.74      6.40 o 
  -4   0  10       15.23        6.73      6.06 o 
  -3   0  10        8.07        4.00      4.68 o 
  -2   0  10        4.07       11.53      4.47 o 
  -1   0  10       18.43       23.84      9.06 o 
   0   0  10        0.00        2.35      6.54 o 
   1   0  10        3.83        1.60      6.94 o 
   2   0  10        4.57        1.41      8.56 o 
   3   0  10       17.54       18.39      5.67 o 
  -7   1  10       39.40       45.49     12.27 o 
  -6   1  10        0.85        7.48      6.65 o 
  -5   1  10       15.08       15.04      5.72 o 
  -4   1  10       48.78       47.26      7.02 o 
  -3   1  10        2.14       -1.00      5.24 o 
  -2   1  10       87.06       94.39      8.08 o 
  -1   1  10       67.84       78.27     11.01 o 
   0   1  10        0.86        4.27      2.92 o 
   1   1  10        5.70        2.98      2.89 o 
   2   1  10       13.97       16.98      4.79 o 
   3   1  10       24.76       15.39      4.04 o 
  -7   2  10       15.54       12.36      7.39 o 
  -6   2  10       55.74       62.32     13.04 o 
  -5   2  10       24.71       21.67      9.02 o 
  -4   2  10        0.83        0.50      3.61 o 
  -3   2  10       96.32       87.88     10.85 o 
  -2   2  10      273.28      247.52     14.89 o 
  -1   2  10        2.43       -1.67      3.99 o 
   0   2  10       73.39       79.88     10.52 o 
   1   2  10        3.42        6.50      4.91 o 
   2   2  10       41.50       46.45      8.42 o 
   3   2  10       14.26       16.01      8.27 o 
  -2   3  10        1.21       -5.29      6.66 o 
  -1   3  10       54.24       46.90      7.89 o 
   0   3  10        1.11        6.24      6.63 o 
   1   3  10       16.19       16.69      5.40 o 
   2   3  10        0.45        2.10      8.13 o 
   3   3  10        0.72       -0.09      5.77 o 
  -2   4  10        4.89        7.17      5.17 o 
  -1   4  10       63.74       57.22     12.72 o 
   0   4  10       29.23       21.76      8.63 o 
   1   4  10       12.86       17.38      8.57 o 
   2   4  10       11.57        7.81      6.20 o 
  -2   5  10       59.26       55.98     12.43 o 
  -1   5  10        0.02        2.51      5.07 o 
                                                 
